# Supplementary material for: Functional diversification of Flowering Locus T homologs in soybean: GmFT1a and GmFT2a/5a have opposite roles in controlling flowering and maturation
Source: New Phytol. 2017 Nov 9;217(3):1335–45. doi: 10.1111/nph.14884 (PMC5900889; doi:10.1111/nph.14884)
Supplement: Supplementary file 2 — Table S4 Soybean varieties for the sequencing analysis of GmFT1a genomic loci Table S5 Differentially expressed genes in plants of GmFT1a overexpression soybean line 10 Table S6 Differentially expressed flowering‐regulation associated genes in plants of GmFT1a overexpression soybean line 10 Table S7 GmFT1a haplotypes (HT) in soybean varieties differing in maturity groups (MGs) [file NPH-217-1335-s002.xlsx]

## Sheet: Information
New Phytologist Supporting Information Tables S4–S7 Article title: Functional diversification of Flowering Locus T homologs in soybean: GmFT1a and GmFT2a/5a have opposite roles in controlling flowering and maturation Authors: Wei Liu, Bingjun Jiang, Liming Ma, Shouwei Zhang, Hong Zhai, Xin Xu, Wensheng Hou, Zhengjun Xia, Cunxiang Wu, Shi Sun, Tingting Wu, Li Chen and Tianfu Han Article acceptance…

## Sheet: Table S4
Table S4 Soybean varieties for the sequencing analysis of GmFT1a genomic loci
	Variety	Maturity group
	R-4	0000
	Hujiao07-2479	000
	Paula	000
	Linbei 8	000
	Maple Presto	000
	Hujiao07-2123	000
	R2	000
	Rassvet	000
	Heihe 35	000
	OAC Vision	000
	Dongnong41-C	000
	Jug 30	000
	Dongnong36	000
	Dongnong41	000
	Beidou 16	00
	Mengdou 11	00
	Dongnong 44	00
	McCall	00
	Mengdou 32	00
	Maple Ridge	00
	Daksoy	00
	Agassiz	00
	Canatto	00
	Heihe 18	0
	Heihe 43	0
	Hefeng 25	0
	Heihe 27	0
	Dengke 1	0
	Beidou 37	0
	Traill	0
	Fengshou 12	0
	Dongnong 4	0
	Norpro	0
	Jiangmodou 1	0
	Barnes	0
	Dawson	0
	Chico	0
	Heinong 16	I
	Suinong 14	I
	Kato	I
	Taixingheidou	I
	Haroson	I
	Tiefeng 19	I
	Parker	I
	Granite	I
	NE1900	I
	Jilin 20	II
	Holt	II
	Century 84	II
	Olympus	II
	LN92-7369	II
	IL1	II
	Yongchengzihuadou	II
	OAC Talbot	II
	Xiangchundou 24	II
	Zane	III
	Tiefeng 33	III
	Tiefeng 31	III
	Athow	III
	Zhonghuang30	III
	KS3494	III
	LN89-5699	III
	Williams 82	III
	Xudou 9	III
	Zhongdou 39	III
	Zhonghuang13	III
	Huaidou 9	III
	IL2	III
	Huachun 6	III
	TN4-94	IV
	Flyer	IV
	Omaha	IV
	CF461	IV
	Zheng 92116	IV
	Jindou 39	IV
	Calhoun	IV
	Shanning 16	IV
	Guandou 2	IV
	UA 4805	IV
	Houzimao	IV
	Nathan	V
	Holladay	V
	R01-3474F	V
	TN04-5321	V
	Shangdou 14	V
	Diandou 7	V
	Desha	VI
	Dillion	VI
	NC-Roy	VI
	Boggs	VI
	Suxiandou 19	VI
	G01-PR16	VI
	Musen	VI
	D95-6271	VI
	Wuhuasiyuehuang	VI
	Nannong 493/1	VI
	Hengyangbayueqing	VI
	Benning	VII
	Santee	VII
	Stonewall	VII
	Hagood	VII
	Nanxiadou 25	VII
	Tongshanbaopihuang	VII
	Huangfengwo	VII
	Dowling	VIII
	Motte	VIII
	Prichard	VIII
	Aijiaoqing	VIII
	Nandou 12	VIII
	Lanxidaqingdou	VIII
	Shangraodaqingsi	VIII
	Nandou 17	VIII
	Guixia 3	VIII
	Pinguohuangdou	VIII
	Qiudou 1	VIII
	Zigongdongdou	VIII
	IAC-8	IX
	UFV-3	IX
	FT-15	IX
	Alamo	IX
	I.C. 192	IX
	Jupiter	IX
	CIGRAS-06	X
	CIGRAS-51	X
	Jiangledaqingdou	X

## Sheet: Table S5
Table S5 Differentially expressed genes in plants of GmFT1a overexpression soybean line #10
Gene_id	readcount_T10	readcount_W	log2FoldChange	pval	padj	GeneName	GeneDescription
Glyma.01G004300.Wm82.a2.v1	3833.51	2204.73	0.79807	0.00019987	0.0063464	Glyma.01G004300	Ribosomal protein L31e family protein
Glyma.01G006000.Wm82.a2.v1	205.486	678.128	-1.7225	9.59e-05	0.0036455	Glyma.01G006000	oxidative stress 3
Glyma.01G006700.Wm82.a2.v1	136.958	292.606	-1.0952	0.0016972	0.031074	Glyma.01G006700	Peptidase M28 family protein
Glyma.01G007400.Wm82.a2.v1	125.436	357.992	-1.513	3.39e-06	0.0002456	Glyma.01G007400	Protein kinase family protein with leucine-rich repeat domain
Glyma.01G008400.Wm82.a2.v1	358.288	713.541	-0.99388	0.00022462	0.0069407	Glyma.01G008400	2-oxoglutarate (2OG) and Fe(II)-dependent oxygenase superfamily protein
Glyma.01G008500.Wm82.a2.v1	3644.5	9447.81	-1.3743	2.13e-05	0.0010985	Glyma.01G008500	NADP-malic enzyme 4
Glyma.01G009200.Wm82.a2.v1	160.425	591.165	-1.8817	1.93e-06	0.0001547	Glyma.01G009200	Polyketide cyclase/dehydrase and lipid transport superfamily protein
Glyma.01G011000.Wm82.a2.v1	424.333	211.344	1.0056	0.00035029	0.0095781	Glyma.01G011000
Glyma.01G012100.Wm82.a2.v1	786.921	1619.69	-1.0414	5.48e-06	0.00036309	Glyma.01G012100	Mono-/di-acylglycerol lipase, N-terminal;Lipase, class 3
Glyma.01G013500.Wm82.a2.v1	1484.15	858.173	0.79029	0.00054817	0.013345	Glyma.01G013500	cysteine-rich RLK (RECEPTOR-like protein kinase) 29
Glyma.01G017100.Wm82.a2.v1	595.217	1019.36	-0.77617	0.001098	0.022375	Glyma.01G017100	NAD(P)-binding Rossmann-fold superfamily protein
Glyma.01G018100.Wm82.a2.v1	289.963	1332.99	-2.2007	8.56e-19	8.56e-16	Glyma.01G018100
Glyma.01G018400.Wm82.a2.v1	1894.31	2979.1	-0.6532	0.0024946	0.041095	Glyma.01G018400	Basic helix-loop-helix (bHLH) DNA-binding family protein
Glyma.01G019200.Wm82.a2.v1	168.486	430.351	-1.3529	2.83e-06	0.00020825	Glyma.01G019200	phosphoenolpyruvate carboxykinase 1
Glyma.01G020900.Wm82.a2.v1	399.104	144.807	1.4626	7.75e-07	7e-05	Glyma.01G020900	elicitor-activated gene 3-1
Glyma.01G021100.Wm82.a2.v1	401.38	171.213	1.2292	2.25e-05	0.0011496	Glyma.01G021100	Dof-type zinc finger DNA-binding family protein
Glyma.01G022600.Wm82.a2.v1	183.845	417.978	-1.1849	3.62e-05	0.0016648	Glyma.01G022600	U-box domain-containing protein kinase family protein
Glyma.01G023000.Wm82.a2.v1	782.085	1385.26	-0.82476	0.00035077	0.0095804	Glyma.01G023000
Glyma.01G025200.Wm82.a2.v1	390.701	685.839	-0.8118	0.0017723	0.032106	Glyma.01G025200	MATE efflux family protein
Glyma.01G025600.Wm82.a2.v1	254.35	469.542	-0.88444	0.0011717	0.023549	Glyma.01G025600	plant intracellular ras group-related LRR 3
Glyma.01G026100.Wm82.a2.v1	3007.33	1780.91	0.75587	0.0008297	0.018103	Glyma.01G026100	Ribosomal protein L18e/L15 superfamily protein
Glyma.01G027500.Wm82.a2.v1	548.065	937.074	-0.77382	0.0012846	0.025265	Glyma.01G027500	alpha/beta-Hydrolases superfamily protein
Glyma.01G029200.Wm82.a2.v1	8936.36	5322.77	0.74751	0.00035429	0.0096435	Glyma.01G029200	Ribosomal protein S27a / Ubiquitin family protein
Glyma.01G030500.Wm82.a2.v1	138.721	309.026	-1.1555	0.00018657	0.0060371	Glyma.01G030500	carbonic anhydrase 2
Glyma.01G030900.Wm82.a2.v1	1434.81	3112.21	-1.1171	3.04e-05	0.0014746	Glyma.01G030900	polygalacturonase 2
Glyma.01G032800.Wm82.a2.v1	67.6676	20.3362	1.7344	0.0026593	0.043171	Glyma.01G032800
Glyma.01G036900.Wm82.a2.v1	35.2841	267.685	-2.9234	0.00018565	0.0060197	Glyma.01G036900	Matrixin family protein
Glyma.01G040200.Wm82.a2.v1	1467.59	781.189	0.9097	7.31e-05	0.0029246	Glyma.01G040200	glutathione S-transferase TAU 18
Glyma.01G040400.Wm82.a2.v1	267.812	833.203	-1.6374	3.9e-05	0.0017588	Glyma.01G040400	Actin cross-linking protein
Glyma.01G040700.Wm82.a2.v1	38.7792	101.971	-1.3948	0.0027366	0.044113	Glyma.01G040700	thioredoxin 2
Glyma.01G041400.Wm82.a2.v1	309.361	808	-1.3851	0.00095698	0.020204	Glyma.01G041400	nitrate transporter 1.7
Glyma.01G042100.Wm82.a2.v1	0.493279	24.274	-5.6209	0.00019761	0.0062967	Glyma.01G042100	nitrate transporter 1:2
Glyma.01G044300.Wm82.a2.v1	228.156	106.636	1.0973	0.0029237	0.04632	Glyma.01G044300	myb domain protein 88
Glyma.01G045100.Wm82.a2.v1	654.672	1329.64	-1.0222	1.18e-05	0.00069042	Glyma.01G045100	Galactose oxidase/kelch repeat superfamily protein
Glyma.01G046300.Wm82.a2.v1	30.8446	521.494	-4.0796	6.46e-06	0.00041751	Glyma.01G046300	UDP-glucosyl transferase 73B5
Glyma.01G047000.Wm82.a2.v1	4825.84	2997.08	0.68722	0.0012305	0.02445	Glyma.01G047000	Ribosomal protein L34e superfamily protein
Glyma.01G049800.Wm82.a2.v1	0	78.7258	#NAME?	2.04e-14	1.12e-11	Glyma.01G049800	structural maintenance of chromosomes 2
Glyma.01G050900.Wm82.a2.v1	356.699	665.441	-0.8996	0.00042278	0.011044	Glyma.01G050900	PsbQ-like 2
Glyma.01G051700.Wm82.a2.v1	315.112	135.362	1.219	8.12e-05	0.0031984	Glyma.01G051700	myb domain protein 106
Glyma.01G058400.Wm82.a2.v1	918.028	279.317	1.7166	2.22e-05	0.00114	Glyma.01G058400	alpha/beta-Hydrolases superfamily protein
Glyma.01G058500.Wm82.a2.v1	1149.34	2017.31	-0.81163	0.00026095	0.0077057	Glyma.01G058500	ureide permease 2
Glyma.01G062100.Wm82.a2.v1	393.062	198.644	0.98457	0.00059336	0.014187	Glyma.01G062100	fructokinase-like 2
Glyma.01G063100.Wm82.a2.v1	699.252	2315.92	-1.7277	4.19e-14	2.12e-11	Glyma.01G063100	S-adenosyl-L-methionine-dependent methyltransferases superfamily protein
Glyma.01G064100.Wm82.a2.v1	118.353	242.915	-1.0374	0.0015983	0.029693	Glyma.01G064100	K-box region and MADS-box transcription factor family protein							2017-09-01	At5g15800	花发育
Glyma.01G064200.Wm82.a2.v1	448.018	861.5	-0.94329	0.00012369	0.0044496	Glyma.01G064200	K-box region and MADS-box transcription factor family protein
Glyma.01G067000.Wm82.a2.v1	2139.98	3337.41	-0.64113	0.0027995	0.044736	Glyma.01G067000	phosphoinositide 4-kinase gamma 7
Glyma.01G067600.Wm82.a2.v1	252.018	498.046	-0.98275	0.00028733	0.0082498	Glyma.01G067600	sugar transporter 1
Glyma.01G070400.Wm82.a2.v1	15.3591	58.4696	-1.9286	0.0023176	0.039106	Glyma.01G070400	transferases;folic acid binding
Glyma.01G073600.Wm82.a2.v1	478.906	7064.12	-3.8827	7.25e-09	1.18e-06	Glyma.01G073600	Chalcone and stilbene synthase family protein
Glyma.01G080500.Wm82.a2.v1	614.661	1270.71	-1.0478	0.0019347	0.034311	Glyma.01G080500
Glyma.01G081600.Wm82.a2.v1	1966.08	5530.24	-1.492	3.64e-05	0.0016714	Glyma.01G081600	Major facilitator superfamily protein
Glyma.01G084600.Wm82.a2.v1	434.809	9785.01	-4.4921	7.28e-06	0.00046189	Glyma.01G084600	Eukaryotic aspartyl protease family protein
Glyma.01G090400.Wm82.a2.v1	1.48827	27.7028	-4.2183	0.00038965	0.010394	Glyma.01G090400	Putative membrane lipoprotein
Glyma.01G097000.Wm82.a2.v1	319.492	166.859	0.93715	0.0018735	0.033509	Glyma.01G097000	Polyketide cyclase/dehydrase and lipid transport superfamily protein
Glyma.01G098700.Wm82.a2.v1	503.131	1686.39	-1.7449	1.39e-13	6.76e-11	Glyma.01G098700	Haloacid dehalogenase-like hydrolase (HAD) superfamily protein
Glyma.01G099800.Wm82.a2.v1	393.589	1003.49	-1.3503	0.0022203	0.037972	Glyma.01G099800	delta 1-pyrroline-5-carboxylate synthase 2
Glyma.01G105000.Wm82.a2.v1	23.3105	231.462	-3.3117	1.25e-15	8.58e-13	Glyma.01G105000	Major facilitator superfamily protein
Glyma.01G105600.Wm82.a2.v1	27.8344	168.567	-2.5984	2.1e-09	4.03e-07	Glyma.01G105600
Glyma.01G106100.Wm82.a2.v1	382.99	682.767	-0.83409	0.0010085	0.020996	Glyma.01G106100	glutathione S-transferase TAU 8
Glyma.01G107900.Wm82.a2.v1	1062.58	445.334	1.2546	1.22e-06	0.00010411	Glyma.01G107900	Protein kinase protein with tetratricopeptide repeat domain
Glyma.01G109700.Wm82.a2.v1	312.207	158.507	0.97796	0.0012784	0.025174	Glyma.01G109700	fructokinase-like 1
Glyma.01G111400.Wm82.a2.v1	0	188.898	#NAME?	3.52e-30	7.34e-27	Glyma.01G111400	Plant invertase/pectin methylesterase inhibitor superfamily
Glyma.01G119300.Wm82.a2.v1	364.49	140.323	1.3771	4.78e-06	0.00032514	Glyma.01G119300	RAN binding protein 1
Glyma.01G121900.Wm82.a2.v1	36.7302	4.46261	3.041	0.00069061	0.015769	Glyma.01G121900
Glyma.01G124100.Wm82.a2.v1	101.931	25.3556	2.0072	5.41e-05	0.0022831	Glyma.01G124100	gamma interferon responsive lysosomal thiol (GILT) reductase family protein
Glyma.01G124300.Wm82.a2.v1	1185.27	534.965	1.1477	1.41e-06	0.00011647	Glyma.01G124300	Ribosomal protein S4 (RPS4A) family protein
Glyma.01G126500.Wm82.a2.v1	282.049	62.0263	2.185	3.41e-10	8.22e-08	Glyma.01G126500
Glyma.01G129400.Wm82.a2.v1	280.468	1220.39	-2.1214	0.00043662	0.011314	Glyma.01G129400	alanine:glyoxylate aminotransferase 3
Glyma.01G131400.Wm82.a2.v1	84.557	12.9003	2.7125	3.24e-06	0.00023562	Glyma.01G131400	saposin B domain-containing protein
Glyma.01G133500.Wm82.a2.v1	54.6569	181.72	-1.7332	7.45e-06	0.00047104	Glyma.01G133500	basic helix-loop-helix (bHLH) DNA-binding superfamily protein
Glyma.01G144500.Wm82.a2.v1	756.169	321.239	1.2351	1.28e-06	0.00010722	Glyma.01G144500	armadillo repeat kinesin 2
Glyma.01G151100.Wm82.a2.v1	11.4634	55.9412	-2.2869	0.00064808	0.015068	Glyma.01G151100	Protein kinase superfamily protein
Glyma.01G151600.Wm82.a2.v1	42.8435	175.366	-2.0332	4.61e-07	4.48e-05	Glyma.01G151600	Pectinacetylesterase family protein
Glyma.01G153300.Wm82.a2.v1	82.0569	209.839	-1.3546	0.0017375	0.031606	Glyma.01G153300	cytochrome P450, family 707, subfamily A, polypeptide 1
Glyma.01G154400.Wm82.a2.v1	212.948	553.02	-1.3768	0.0013257	0.025882	Glyma.01G154400	ATP-binding cassette 14
Glyma.01G156200.Wm82.a2.v1	1122.22	2395.01	-1.0937	9e-07	7.91e-05	Glyma.01G156200	Auxin efflux carrier family protein
Glyma.01G160600.Wm82.a2.v1	88.0437	3.98039	4.4672	1.03e-10	2.86e-08	Glyma.01G160600	Vacuolar iron transporter (VIT) family protein
Glyma.01G161100.Wm82.a2.v1	2.50854	27.7082	-3.4654	0.0014205	0.027201	Glyma.01G161100	Transmembrane amino acid transporter family protein
Glyma.01G161500.Wm82.a2.v1	600.938	2054.83	-1.7737	4.34e-05	0.0019073	Glyma.01G161500	Rhodanese/Cell cycle control phosphatase superfamily protein
Glyma.01G163500.Wm82.a2.v1	201.38	96.0728	1.0677	0.0022517	0.038319	Glyma.01G163500	Basic-leucine zipper (bZIP) transcription factor family protein
Glyma.01G165200.Wm82.a2.v1	779.834	280.223	1.4766	9.39e-09	1.49e-06	Glyma.01G165200	Seven transmembrane MLO family protein
Glyma.01G165400.Wm82.a2.v1	315.655	664.186	-1.0732	3.17e-05	0.001514	Glyma.01G165400	Pathogenesis-related thaumatin superfamily protein
Glyma.01G166000.Wm82.a2.v1	161.205	521.806	-1.6946	0.0013122	0.025733	Glyma.01G166000	Chaperone DnaJ-domain superfamily protein
Glyma.01G167300.Wm82.a2.v1	6560.87	4038.74	0.69998	0.00088349	0.018944	Glyma.01G167300	Ribosomal protein L2 family
Glyma.01G170800.Wm82.a2.v1	0.493279	57.3719	-6.8618	2.24e-05	0.0011449	Glyma.01G170800	S-adenosyl-L-methionine-dependent methyltransferases superfamily protein
Glyma.01G171400.Wm82.a2.v1	149.64	322.595	-1.1082	0.00027543	0.0080202	Glyma.01G171400	P-loop containing nucleoside triphosphate hydrolases superfamily protein
Glyma.01G174000.Wm82.a2.v1	400.229	217.272	0.88132	0.0019014	0.033881	Glyma.01G174000	AAA-type ATPase family protein
Glyma.01G175300.Wm82.a2.v1	1129.35	492.419	1.1975	5.79e-07	5.43e-05	Glyma.01G175300	chromatin remodeling 1
Glyma.01G177200.Wm82.a2.v1	236.815	434.747	-0.87641	0.0015623	0.029184	Glyma.01G177200	GRAS family transcription factor
Glyma.01G177400.Wm82.a2.v1	279.25	510.75	-0.87106	0.0011291	0.022853	Glyma.01G177400	G-box binding factor 1
Glyma.01G177500.Wm82.a2.v1	193.757	532.82	-1.4594	1.32e-07	1.55e-05	Glyma.01G177500	homeobox protein 40
Glyma.01G179400.Wm82.a2.v1	46.3386	226.706	-2.2905	1.72e-05	0.00091846	Glyma.01G179400	cytochrome P450, family 71, subfamily B, polypeptide 34
Glyma.01G180400.Wm82.a2.v1	1234.51	759.662	0.7005	0.002444	0.040598	Glyma.01G180400	CAP (Cysteine-rich secretory proteins, Antigen 5, and Pathogenesis-related 1 protein) superfamily protein
Glyma.01G183200.Wm82.a2.v1	63.6792	147.058	-1.2075	0.0022515	0.038319	Glyma.01G183200	Reticulan like protein B13
Glyma.01G183700.Wm82.a2.v1	92.3905	207.177	-1.165	0.00087948	0.0189	Glyma.01G183700	Homeodomain-like superfamily protein
Glyma.01G186600.Wm82.a2.v1	1350.58	2384.29	-0.81998	0.00020511	0.0064671	Glyma.01G186600	alpha/beta-Hydrolases superfamily protein
Glyma.01G187400.Wm82.a2.v1	1306.54	672.214	0.95876	0.0012897	0.025312	Glyma.01G187400	DNA-directed DNA polymerases
Glyma.01G190600.Wm82.a2.v1	83.0013	18.3167	2.18	8.48e-05	0.0033055	Glyma.01G190600	Auxin-responsive GH3 family protein
Glyma.01G191200.Wm82.a2.v1	39.2556	110.001	-1.4866	0.0011348	0.022929	Glyma.01G191200	alpha/beta-Hydrolases superfamily protein
Glyma.01G192600.Wm82.a2.v1	741.151	1891.54	-1.3517	6.18e-06	0.00040211	Glyma.01G192600	LOB domain-containing protein 38
Glyma.01G193100.Wm82.a2.v1	430.235	113.793	1.9187	4.95e-09	8.46e-07	Glyma.01G193100	O-Glycosyl hydrolases family 17 protein
Glyma.01G193800.Wm82.a2.v1	2394.18	1465.52	0.70812	0.0012116	0.024136	Glyma.01G193800	Translation protein SH3-like family protein
Glyma.01G198000.Wm82.a2.v1	136.621	30.3431	2.1707	9.86e-05	0.0037306	Glyma.01G198000	basic helix-loop-helix (bHLH) DNA-binding superfamily protein
Glyma.01G198900.Wm82.a2.v1	289.567	125.419	1.2071	0.00013586	0.0047347	Glyma.01G198900	AT hook motif DNA-binding family protein
Glyma.01G203600.Wm82.a2.v1	966.061	477.606	1.0163	2.67e-05	0.0013287	Glyma.01G203600	Zinc-binding ribosomal protein family protein
Glyma.01G204800.Wm82.a2.v1	70.9688	296.28	-2.0617	1.29e-09	2.63e-07	Glyma.01G204800	expansin-like B1
Glyma.01G206600.Wm82.a2.v1	21.9234	100.717	-2.1998	0.00019046	0.0061301	Glyma.01G206600	ethylene responsive element binding factor 1
Glyma.01G207700.Wm82.a2.v1	4829.92	3018.06	0.67837	0.0013861	0.026734	Glyma.01G207700	Ribosomal protein L23/L15e family protein
Glyma.01G208800.Wm82.a2.v1	16.4974	59.5193	-1.8511	0.0027883	0.044616	Glyma.01G208800	Matrixin family protein
Glyma.01G209400.Wm82.a2.v1	2521.76	1416.05	0.83256	0.00014666	0.0050234	Glyma.01G209400	Ribosomal protein S30 family protein
Glyma.01G210700.Wm82.a2.v1	491.933	222.086	1.1473	3.06e-05	0.0014784	Glyma.01G210700
Glyma.01G211000.Wm82.a2.v1	181.547	75.8271	1.2596	0.00063616	0.014848	Glyma.01G211000	Glycosyl hydrolases family 32 protein
Glyma.01G211300.Wm82.a2.v1	44.3317	196.035	-2.1447	6.55e-06	0.00042199	Glyma.01G211300	Plant invertase/pectin methylesterase inhibitor superfamily protein
Glyma.01G213000.Wm82.a2.v1	73.5448	258.477	-1.8133	0.00050067	0.01252	Glyma.01G213000	MATE efflux family protein
Glyma.01G214300.Wm82.a2.v1	137.498	290.573	-1.0795	0.0016972	0.031074	Glyma.01G214300	PGR5-LIKE A
Glyma.01G217200.Wm82.a2.v1	197.467	78.8804	1.3239	0.00023786	0.0072335	Glyma.01G217200	IQ-domain 22
Glyma.01G217700.Wm82.a2.v1	25.8107	583.609	-4.499	1.21e-38	4.46e-35	Glyma.01G217700	osmotin 34
Glyma.01G221500.Wm82.a2.v1	42.2406	158.12	-1.9043	4.33e-06	0.00029901	Glyma.01G221500	POX (plant homeobox) family protein
Glyma.01G222100.Wm82.a2.v1	3893.59	2306.1	0.75564	0.00041191	0.010843	Glyma.01G222100	RNA binding Plectin/S10 domain-containing protein
Glyma.01G222600.Wm82.a2.v1	43.1934	112.868	-1.3858	0.002154	0.037182	Glyma.01G222600	Protein of unknown function (DUF567)
Glyma.01G223700.Wm82.a2.v1	385.848	159.08	1.2783	1.45e-05	0.00081245	Glyma.01G223700
Glyma.01G225800.Wm82.a2.v1	344.843	751.467	-1.1238	0.0029507	0.046594	Glyma.01G225800	UDP-D-glucose/UDP-D-galactose 4-epimerase 5
Glyma.01G227100.Wm82.a2.v1	242.545	102.163	1.2474	0.00019723	0.0062888	Glyma.01G227100	Heat shock protein DnaJ with tetratricopeptide repeat
Glyma.01G228700.Wm82.a2.v1	137.565	267.618	-0.96006	0.0025008	0.041169	Glyma.01G228700	Chalcone and stilbene synthase family protein
Glyma.01G229100.Wm82.a2.v1	120.963	297.122	-1.2965	4.12e-05	0.001836	Glyma.01G229100	Plant protein of unknown function (DUF946)
Glyma.01G230200.Wm82.a2.v1	4557.31	7421.86	-0.7036	0.00080577	0.01768	Glyma.01G230200
Glyma.01G234000.Wm82.a2.v1	86.5976	200.594	-1.2119	0.00062999	0.014747	Glyma.01G234000	PLATZ transcription factor family protein
Glyma.01G234400.Wm82.a2.v1	803.397	348.063	1.2068	1.64e-06	0.00013344	Glyma.01G234400	growth-regulating factor 5
Glyma.01G236600.Wm82.a2.v1	2267.01	1374.7	0.72168	0.0010426	0.021503	Glyma.01G236600	Ribosomal protein S3Ae
Glyma.01G238800.Wm82.a2.v1	212.877	800.308	-1.9105	5.21e-13	2.28e-10	Glyma.01G238800	Major facilitator superfamily protein
Glyma.01G239500.Wm82.a2.v1	171.429	484.251	-1.4981	1.33e-07	1.55e-05	Glyma.01G239500	alpha/beta-Hydrolases superfamily protein
Glyma.01G239600.Wm82.a2.v1	793.118	1456.12	-0.87652	0.00013099	0.0046255	Glyma.01G239600	alpha/beta-Hydrolases superfamily protein
Glyma.01G239900.Wm82.a2.v1	482.7	274.748	0.81302	0.0025332	0.041575	Glyma.01G239900	Glycoprotein membrane precursor GPI-anchored
Glyma.01G240000.Wm82.a2.v1	2653.37	1303.41	1.0255	3.13e-06	0.00022892	Glyma.01G240000	ribosomal protein S15A
Glyma.01G240100.Wm82.a2.v1	3172.97	1464.9	1.115	3.56e-07	3.62e-05	Glyma.01G240100	Homeobox-leucine zipper family protein / lipid-binding START domain-containing protein
Glyma.01G240300.Wm82.a2.v1	14.4062	78.3662	-2.4435	3.1e-05	0.0014914	Glyma.01G240300	methylesterase PCR A
Glyma.01G243300.Wm82.a2.v1	1716.65	1083.99	0.66324	0.0030959	0.048205	Glyma.01G243300	SWIB/MDM2 domain superfamily protein
Glyma.01G243400.Wm82.a2.v1	11289.2	3809.69	1.5672	2.33e-07	2.53e-05	Glyma.01G243400
Glyma.01G244200.Wm82.a2.v1	36.7555	140.662	-1.9362	8.42e-06	0.00052106	Glyma.01G244200	S-methyl-5-thioribose kinase
Glyma.02G000500.Wm82.a2.v1	419.122	221.255	0.92166	0.0009978	0.020835	Glyma.02G000500	AUX/IAA transcriptional regulator family protein
Glyma.02G002200.Wm82.a2.v1	85.7038	18.3327	2.2249	5.27e-05	0.0022367	Glyma.02G002200
Glyma.02G002800.Wm82.a2.v1	5135.23	3053.36	0.75003	0.00041651	0.010916	Glyma.02G002800	Ribosomal protein L7Ae/L30e/S12e/Gadd45 family protein
Glyma.02G004100.Wm82.a2.v1	1654.16	857.778	0.94742	0.0009387	0.019932	Glyma.02G004100	Ribosomal protein L14
Glyma.02G006100.Wm82.a2.v1	3.4951	38.5783	-3.4644	0.0022469	0.038293	Glyma.02G006100
Glyma.02G006600.Wm82.a2.v1	767.405	457.419	0.74647	0.0032347	0.049785	Glyma.02G006600	Pectinacetylesterase family protein
Glyma.02G007100.Wm82.a2.v1	70.0159	21.3007	1.7168	0.0024598	0.040775	Glyma.02G007100
Glyma.02G008000.Wm82.a2.v1	345.914	833.102	-1.2681	0.002217	0.037958	Glyma.02G008000	ATP binding cassette subfamily B4
Glyma.02G010000.Wm82.a2.v1	0.493279	180.33	-8.514	7.8e-05	0.0030875	Glyma.02G010000
Glyma.02G010900.Wm82.a2.v1	192.745	744.964	-1.9505	8.54e-05	0.0033228	Glyma.02G010900	WRKY DNA-binding protein 23
Glyma.02G012700.Wm82.a2.v1	1112.89	1795.12	-0.68977	0.0020831	0.036272	Glyma.02G012700	basic region/leucine zipper motif 53
Glyma.02G015000.Wm82.a2.v1	6.9902	52.4644	-2.9079	8.69e-05	0.00337	Glyma.02G015000
Glyma.02G015800.Wm82.a2.v1	0	30.7614	#NAME?	2.78e-06	0.00020546	Glyma.02G015800	FUMARASE 2
Glyma.02G015900.Wm82.a2.v1	854.829	516.342	0.72731	0.0027648	0.044373	Glyma.02G015900	Ribosomal protein L19e family protein
Glyma.02G016400.Wm82.a2.v1	3594.61	2078.86	0.79004	0.00077842	0.017215	Glyma.02G016400	glycosyl hydrolase 9B13
Glyma.02G017100.Wm82.a2.v1	28.4119	90.1581	-1.666	0.00096209	0.020255	Glyma.02G017100	senescence-associated gene 21
Glyma.02G017800.Wm82.a2.v1	2866.26	1750.72	0.71122	0.0010392	0.02149	Glyma.02G017800	Ribosomal L22e protein family
Glyma.02G018700.Wm82.a2.v1	4.4648	78.3449	-4.1332	4.43e-09	7.62e-07	Glyma.02G018700	beta glucosidase 11
Glyma.02G019300.Wm82.a2.v1	748.336	389.55	0.94188	0.0001765	0.0058133	Glyma.02G019300	myb domain protein 88
Glyma.02G021600.Wm82.a2.v1	145.1	320.253	-1.1422	0.00019409	0.006226	Glyma.02G021600
Glyma.02G021900.Wm82.a2.v1	168.553	342.59	-1.0233	0.003225	0.049655	Glyma.02G021900
Glyma.02G022000.Wm82.a2.v1	727.698	2112.14	-1.5373	0.0014092	0.02705	Glyma.02G022000	PAS/LOV protein B
Glyma.02G023400.Wm82.a2.v1	13.9382	67.8557	-2.2834	0.00019843	0.0063146	Glyma.02G023400	thioredoxin 2
Glyma.02G024200.Wm82.a2.v1	154.459	489.103	-1.6629	0.00016366	0.005469	Glyma.02G024200	Actin cross-linking protein
Glyma.02G028800.Wm82.a2.v1	1146.59	392.26	1.5475	0.00067739	0.015546	Glyma.02G028800	Matrixin family protein
Glyma.02G030800.Wm82.a2.v1	227.519	436.713	-0.9407	0.0017945	0.032313	Glyma.02G030800
Glyma.02G033500.Wm82.a2.v1	712.617	1229.66	-0.78706	0.0015637	0.029193	Glyma.02G033500	trehalose-phosphatase/synthase 9
Glyma.02G034000.Wm82.a2.v1	546.796	1232.62	-1.1726	7.91e-06	0.00049555	Glyma.02G034000	aldehyde dehydrogenase 2B7
Glyma.02G036000.Wm82.a2.v1	9035.77	5675.89	0.6708	0.0013265	0.025886	Glyma.02G036000	Ribosomal protein S27a / Ubiquitin family protein
Glyma.02G036100.Wm82.a2.v1	180.552	356.748	-0.98249	0.00081259	0.017806	Glyma.02G036100
Glyma.02G039000.Wm82.a2.v1	148.616	776.604	-2.3856	2.72e-05	0.0013495	Glyma.02G039000	Octicosapeptide/Phox/Bem1p family protein
Glyma.02G039900.Wm82.a2.v1	100.928	31.6992	1.6708	0.0005313	0.013048	Glyma.02G039900	Protein of unknown function (DUF707)
Glyma.02G041500.Wm82.a2.v1	815.413	342.076	1.2532	0.00052818	0.012985	Glyma.02G041500	K-box region and MADS-box transcription factor family protein							延迟开花 AT2G22540.
Glyma.02G042200.Wm82.a2.v1	223.096	436.433	-0.96809	0.00051103	0.012667	Glyma.02G042200	AMP-dependent synthetase and ligase family protein
Glyma.02G045500.Wm82.a2.v1	61.2296	8.44833	2.8575	3.07e-05	0.0014811	Glyma.02G045500	Basic-leucine zipper (bZIP) transcription factor family protein
Glyma.02G047800.Wm82.a2.v1	4679.5	2755.29	0.76415	0.00032845	0.0091214	Glyma.02G047800	Ribosomal protein S4 (RPS4A) family protein
Glyma.02G049300.Wm82.a2.v1	9979.17	6258.95	0.673	0.0012571	0.024871	Glyma.02G049300	Ribosomal protein L2 family
Glyma.02G055500.Wm82.a2.v1	152.929	304.867	-0.99532	0.001134	0.022922	Glyma.02G055500	ARM repeat superfamily protein
Glyma.02G056400.Wm82.a2.v1	158.974	15.4073	3.3671	3e-07	3.1e-05	Glyma.02G056400	alpha/beta-Hydrolases superfamily protein
Glyma.02G059500.Wm82.a2.v1	13.9551	106.429	-2.931	2.44e-07	2.63e-05	Glyma.02G059500	PQ-loop repeat family protein / transmembrane family protein
Glyma.02G060600.Wm82.a2.v1	0.493279	38.16	-6.2735	9.3e-07	8.11e-05	Glyma.02G060600	structural maintenance of chromosomes 2
Glyma.02G062700.Wm82.a2.v1	1374.91	737.853	0.89793	9.93e-05	0.003752	Glyma.02G062700	OBF binding protein 1
Glyma.02G066200.Wm82.a2.v1	36.3128	149.062	-2.0374	2.05e-06	0.00016148	Glyma.02G066200	Integrase-type DNA-binding superfamily protein
Glyma.02G067400.Wm82.a2.v1	4618.51	2783.04	0.73077	0.00059272	0.014179	Glyma.02G067400	ribosomal protein S27
Glyma.02G075000.Wm82.a2.v1	146.533	806.268	-2.46	2.15e-19	2.24e-16	Glyma.02G075000	sucrose-proton symporter 2
Glyma.02G078500.Wm82.a2.v1	599.669	1275.75	-1.0891	0.0028945	0.045918	Glyma.02G078500	Protein kinase superfamily protein
Glyma.02G080200.Wm82.a2.v1	0.994987	111.936	-6.8138	2.21e-17	1.96e-14	Glyma.02G080200	Integrase-type DNA-binding superfamily protein
Glyma.02G081400.Wm82.a2.v1	575.642	966.941	-0.74826	0.0017038	0.031172	Glyma.02G081400	Protein of unknown function (DUF793)
Glyma.02G086000.Wm82.a2.v1	252.065	479.152	-0.92669	0.00068168	0.01562	Glyma.02G086000	Sec14p-like phosphatidylinositol transfer family protein
Glyma.02G087700.Wm82.a2.v1	403.054	226.994	0.82832	0.0032443	0.049899	Glyma.02G087700	Fe superoxide dismutase 2
Glyma.02G089900.Wm82.a2.v1	559.448	128.838	2.1185	1.77e-13	8.42e-11	Glyma.02G089900	MATE efflux family protein
Glyma.02G090100.Wm82.a2.v1	13.9635	193.973	-3.7961	5.18e-06	0.00034585	Glyma.02G090100	MATE efflux family protein
Glyma.02G091900.Wm82.a2.v1	10389.9	6531.32	0.66973	0.0012879	0.025298	Glyma.02G091900	actin-11
Glyma.02G093100.Wm82.a2.v1	212.35	90.3659	1.2326	0.0003984	0.010564	Glyma.02G093100
Glyma.02G095500.Wm82.a2.v1	171.812	332.882	-0.95418	0.0013977	0.026864	Glyma.02G095500	sulfate transporter 4.1
Glyma.02G095700.Wm82.a2.v1	1.48827	29.765	-4.3219	0.00019485	0.0062462	Glyma.02G095700	Plant protein 1589 of unknown function
Glyma.02G098000.Wm82.a2.v1	397.514	4688.2	-3.56	1.44e-17	1.3e-14	Glyma.02G098000	Eukaryotic aspartyl protease family protein
Glyma.02G099500.Wm82.a2.v1	339.214	1697.03	-2.3227	2.3e-06	0.00017689	Glyma.02G099500	AP2/B3 transcription factor family protein
Glyma.02G099600.Wm82.a2.v1	149.556	58.9731	1.3426	0.00074861	0.016748	Glyma.02G099600
Glyma.02G100100.Wm82.a2.v1	37.7505	6.95901	2.4395	0.0030759	0.048018	Glyma.02G100100	ROTUNDIFOLIA like 15
Glyma.02G100300.Wm82.a2.v1	68.6625	283.782	-2.0472	2.44e-09	4.53e-07	Glyma.02G100300	Protein kinase superfamily protein
Glyma.02G101900.Wm82.a2.v1	146.537	51.1296	1.519	0.00087746	0.018874	Glyma.02G101900	Leucine-rich repeat (LRR) family protein
Glyma.02G103600.Wm82.a2.v1	10257.1	5562.72	0.88276	2.52e-05	0.0012638	Glyma.02G103600	Ribosomal protein S5 domain 2-like superfamily protein
Glyma.02G105000.Wm82.a2.v1	8.94645	469.472	-5.7136	1.09e-08	1.69e-06	Glyma.02G105000	UDP-glucosyl transferase 73B3
Glyma.02G105600.Wm82.a2.v1	273.605	619.139	-1.1782	7.57e-06	0.00047656	Glyma.02G105600	Galactose oxidase/kelch repeat superfamily protein
Glyma.02G105800.Wm82.a2.v1	58.6199	14.8985	1.9762	0.0017821	0.032174	Glyma.02G105800	HVA22 homologue C
Glyma.02G106300.Wm82.a2.v1	744.811	302.749	1.2988	4e-07	3.99e-05	Glyma.02G106300	Fatty acid/sphingolipid desaturase
Glyma.02G107100.Wm82.a2.v1	2481.69	1476.16	0.74947	0.00061726	0.014584	Glyma.02G107100	Ribosomal protein L34e superfamily protein
Glyma.02G107200.Wm82.a2.v1	119.264	281.811	-1.2406	0.00010642	0.0039495	Glyma.02G107200	Protein of unknown function (DUF1666)
Glyma.02G107600.Wm82.a2.v1	6.00364	565.348	-6.5572	4.35e-20	4.97e-17	Glyma.02G107600	RING/FYVE/PHD zinc finger superfamily protein
Glyma.02G108000.Wm82.a2.v1	262.221	78.3502	1.7428	0.00017081	0.0056727	Glyma.02G108000	Ribonuclease T2 family protein
Glyma.02G110000.Wm82.a2.v1	203.289	15.9056	3.6759	1.28e-09	2.62e-07	Glyma.02G110000	myb domain protein 16
Glyma.02G110100.Wm82.a2.v1	173.195	46.6563	1.8923	2.17e-06	0.00016933	Glyma.02G110100	myb domain protein 106
Glyma.02G110200.Wm82.a2.v1	878.266	331.558	1.4054	2.18e-08	3.19e-06	Glyma.02G110200	myb domain protein 16
Glyma.02G112400.Wm82.a2.v1	770.019	1603.14	-1.0579	4.19e-05	0.001863	Glyma.02G112400	eukaryotic elongation factor 5A-1
Glyma.02G114400.Wm82.a2.v1	0	20.7811	#NAME?	0.00017704	0.0058269	Glyma.02G114400	glucuronidase 1
Glyma.02G116400.Wm82.a2.v1	29.8496	180.761	-2.5983	7.48e-10	1.64e-07	Glyma.02G116400	ureide permease 2
Glyma.02G120300.Wm82.a2.v1	232.734	86.1991	1.4329	3.32e-05	0.0015743	Glyma.02G120300	fructokinase-like 2
Glyma.02G121000.Wm82.a2.v1	365.232	1259.83	-1.7863	1.04e-09	2.18e-07	Glyma.02G121000	S-adenosyl-L-methionine-dependent methyltransferases superfamily protein
Glyma.02G121500.Wm82.a2.v1	205.929	568.135	-1.4641	8.53e-08	1.04e-05	Glyma.02G121500	K-box region and MADS-box transcription factor family protein							2017-09-01	At5g15800	花发育
Glyma.02G121600.Wm82.a2.v1	436.842	794.22	-0.86243	0.00048643	0.012241	Glyma.02G121600	K-box region and MADS-box transcription factor family protein							AP1	At1g69120	促进开花
Glyma.02G128000.Wm82.a2.v1	8808.66	13812	-0.64892	0.0017769	0.032143	Glyma.02G128000	Adenosylmethionine decarboxylase family protein
Glyma.02G128200.Wm82.a2.v1	0	62.2688	#NAME?	0.0006689	0.01541	Glyma.02G128200
Glyma.02G128700.Wm82.a2.v1	391.283	735.764	-0.91103	0.0025825	0.042174	Glyma.02G128700
Glyma.02G130600.Wm82.a2.v1	641.484	1116.61	-0.79964	0.00067204	0.01546	Glyma.02G130600	ABC-2 type transporter family protein
Glyma.02G131500.Wm82.a2.v1	378.66	1140.02	-1.5901	0.00051376	0.012715	Glyma.02G131500	3-methylcrotonyl-CoA carboxylase
Glyma.02G131700.Wm82.a2.v1	705.96	1524.06	-1.1103	1.54e-06	0.00012633	Glyma.02G131700	abscisic acid responsive element-binding factor 1
Glyma.02G132200.Wm82.a2.v1	284.229	531.326	-0.90254	0.00072026	0.016273	Glyma.02G132200	cytochrome P450, family 707, subfamily A, polypeptide 4
Glyma.02G133700.Wm82.a2.v1	563.201	229.962	1.2923	1.72e-06	0.00013914	Glyma.02G133700	Cyclin-dependent kinase inhibitor family protein
Glyma.02G134100.Wm82.a2.v1	188.921	85.8074	1.1386	0.0015072	0.028353	Glyma.02G134100	alpha/beta-Hydrolases superfamily protein
Glyma.02G134200.Wm82.a2.v1	784.058	473.032	0.72902	0.0030162	0.047333	Glyma.02G134200	alpha/beta-Hydrolases superfamily protein
Glyma.02G135100.Wm82.a2.v1	4.45637	38.6795	-3.1176	0.00042131	0.011018	Glyma.02G135100	Peroxidase superfamily protein
Glyma.02G135400.Wm82.a2.v1	362.829	684.738	-0.91626	0.00030911	0.0087326	Glyma.02G135400	Homeodomain-like superfamily protein
Glyma.02G136000.Wm82.a2.v1	296.995	677.185	-1.1891	4.61e-06	0.00031658	Glyma.02G136000	2-oxoglutarate (2OG) and Fe(II)-dependent oxygenase superfamily protein
Glyma.02G136200.Wm82.a2.v1	59.8975	188.314	-1.6526	0.00010038	0.0037772	Glyma.02G136200	2-oxoglutarate (2OG) and Fe(II)-dependent oxygenase superfamily protein
Glyma.02G136300.Wm82.a2.v1	291.746	647.401	-1.1499	1.05e-05	0.0006247	Glyma.02G136300	2-oxoglutarate (2OG) and Fe(II)-dependent oxygenase superfamily protein
Glyma.02G140500.Wm82.a2.v1	27.3664	796.938	-4.864	1.74e-23	2.6e-20	Glyma.02G140500	NOD26-like intrinsic protein 7;1
Glyma.02G140600.Wm82.a2.v1	8.47004	87.3553	-3.3665	0.00023704	0.0072131	Glyma.02G140600	P-loop containing nucleoside triphosphate hydrolases superfamily protein
Glyma.02G142300.Wm82.a2.v1	560.33	324.876	0.78639	0.0026119	0.042502	Glyma.02G142300	RNI-like superfamily protein
Glyma.02G143100.Wm82.a2.v1	740.287	1472.38	-0.99199	1.66e-05	0.00089031	Glyma.02G143100	Protein of unknown function (DUF506)
Glyma.02G143600.Wm82.a2.v1	577.493	221.41	1.3831	5.84e-07	5.47e-05	Glyma.02G143600	ammonium transporter 2
Glyma.02G145300.Wm82.a2.v1	395.503	911.284	-1.2042	0.00041949	0.010976	Glyma.02G145300	methylcrotonyl-CoA carboxylase alpha chain, mitochondrial / 3-methylcrotonyl-CoA carboxylase 1 (MCCA)
Glyma.02G147100.Wm82.a2.v1	284.372	121.058	1.2321	0.00010771	0.0039912	Glyma.02G147100	PATATIN-like protein 9
Glyma.02G147200.Wm82.a2.v1	1099.18	618.164	0.83037	0.00042578	0.011098	Glyma.02G147200	RAN GTPase activating protein 1
Glyma.02G147800.Wm82.a2.v1	68.262	157.654	-1.2076	0.0017213	0.031408	Glyma.02G147800	basic helix-loop-helix (bHLH) DNA-binding superfamily protein
Glyma.02G148200.Wm82.a2.v1	36.355	140.704	-1.9524	7.08e-06	0.0004497	Glyma.02G148200	Eukaryotic aspartyl protease family protein
Glyma.02G148300.Wm82.a2.v1	855.225	315.809	1.4373	1.11e-05	0.00065191	Glyma.02G148300	Phenazine biosynthesis PhzC/PhzF protein
Glyma.02G148400.Wm82.a2.v1	237.469	631.381	-1.4108	4.65e-07	4.52e-05	Glyma.02G148400	Phenazine biosynthesis PhzC/PhzF protein
Glyma.02G149900.Wm82.a2.v1	398.02	669.294	-0.7498	0.0029826	0.046958	Glyma.02G149900	oxidoreductase, 2OG-Fe(II) oxygenase family protein
Glyma.02G150500.Wm82.a2.v1	65.686	186.015	-1.5018	0.00035124	0.0095838	Glyma.02G150500	DNAse I-like superfamily protein
Glyma.02G154300.Wm82.a2.v1	366.615	144.051	1.3477	0.00028975	0.0082865	Glyma.02G154300	Glutathione S-transferase family protein
Glyma.02G154500.Wm82.a2.v1	85.7881	194.61	-1.1817	0.0021907	0.037651	Glyma.02G154500
Glyma.02G154600.Wm82.a2.v1	5.99521	81.7631	-3.7696	1.29e-08	1.98e-06	Glyma.02G154600	putative indole-3-acetic acid-amido synthetase GH3.9
Glyma.02G155600.Wm82.a2.v1	226.005	939.312	-2.0552	2.01e-15	1.32e-12	Glyma.02G155600	Adenine nucleotide alpha hydrolases-like superfamily protein
Glyma.02G160500.Wm82.a2.v1	1089.59	1865.49	-0.77576	0.00050882	0.012638	Glyma.02G160500	homolog of anti-oxidant 1
Glyma.02G164400.Wm82.a2.v1	88.4443	186.798	-1.0786	0.002677	0.043386	Glyma.02G164400	Major facilitator superfamily protein
Glyma.02G169100.Wm82.a2.v1	8.90431	3917.16	-8.7811	3.53e-06	0.0002543	Glyma.02G169100	Jojoba acyl CoA reductase-related male sterility protein
Glyma.02G171300.Wm82.a2.v1	904.03	398.928	1.1802	1.8e-06	0.00014532	Glyma.02G171300	homeobox from Arabidopsis thaliana
Glyma.02G175500.Wm82.a2.v1	253.549	28.7685	3.1397	2.1e-11	6.6e-09	Glyma.02G175500	Leucine-rich repeat protein kinase family protein
Glyma.02G176700.Wm82.a2.v1	51.8574	124.423	-1.2626	0.0028448	0.045294	Glyma.02G176700	C2 calcium/lipid-binding plant phosphoribosyltransferase family protein
Glyma.02G177500.Wm82.a2.v1	287.754	139.628	1.0432	0.0008637	0.018653	Glyma.02G177500	squamosa promoter binding protein-like 9
Glyma.02G198400.Wm82.a2.v1	5092.1	3045.23	0.74171	0.00046873	0.011901	Glyma.02G198400	2-cysteine peroxiredoxin B
Glyma.02G199300.Wm82.a2.v1	348.676	145.348	1.2624	0.0025332	0.041575	Glyma.02G199300	Ovate family protein
Glyma.02G200300.Wm82.a2.v1	1954.64	1098.38	0.83152	0.00019568	0.0062583	Glyma.02G200300	Ribosomal S17 family protein
Glyma.02G203100.Wm82.a2.v1	143.464	55.5282	1.3694	0.00075653	0.016886	Glyma.02G203100	Reticulon family protein
Glyma.02G205600.Wm82.a2.v1	7.4329	42.1564	-2.5038	0.0015334	0.028745	Glyma.02G205600	heat shock protein 70B
Glyma.02G208400.Wm82.a2.v1	5454.58	3144.19	0.79478	0.00017855	0.0058726	Glyma.02G208400	Class-II DAHP synthetase family protein
Glyma.02G209500.Wm82.a2.v1	104.925	11.395	3.2029	1.01e-08	1.59e-06	Glyma.02G209500	Cupredoxin superfamily protein
Glyma.02G211000.Wm82.a2.v1	165.126	393.757	-1.2537	1.81e-05	0.00095887	Glyma.02G211000	purine permease 3
Glyma.02G212400.Wm82.a2.v1	763.269	375.611	1.023	4.62e-05	0.0019994	Glyma.02G212400	Cyclin D2;1
Glyma.02G215100.Wm82.a2.v1	112.122	15.8629	2.8213	0.0016921	0.031016	Glyma.02G215100	hydroxyproline-rich glycoprotein family protein
Glyma.02G215700.Wm82.a2.v1	1.47984	40.2115	-4.7641	0.0001884	0.00608	Glyma.02G215700	matrix metalloproteinase
Glyma.02G218100.Wm82.a2.v1	2629.12	1521.82	0.78878	0.00031515	0.0088456	Glyma.02G218100	indole-3-acetic acid inducible 9
Glyma.02G222800.Wm82.a2.v1	8.47847	63.9979	-2.9161	1.62e-05	0.00087865	Glyma.02G222800
Glyma.02G224100.Wm82.a2.v1	2753.75	1635.71	0.75148	0.0020895	0.036329	Glyma.02G224100	Histone superfamily protein
Glyma.02G224900.Wm82.a2.v1	312.291	589.646	-0.91696	0.00045006	0.011519	Glyma.02G224900	Homeodomain-like transcriptional regulator
Glyma.02G227200.Wm82.a2.v1	1218.3	640.029	0.92866	7.31e-05	0.0029246	Glyma.02G227200	fatty acid desaturase 8
Glyma.02G228100.Wm82.a2.v1	121.671	262.969	-1.1119	0.00058073	0.013962	Glyma.02G228100	glutamine-dependent asparagine synthase 1
Glyma.02G228300.Wm82.a2.v1	30.9963	100.032	-1.6903	0.00087076	0.018787	Glyma.02G228300	mitogen-activated protein kinase kinase kinase 14
Glyma.02G229300.Wm82.a2.v1	271.256	115.381	1.2333	0.00013938	0.0048214	Glyma.02G229300	BCL-2-associated athanogene 4
Glyma.02G229800.Wm82.a2.v1	1419.53	797.553	0.83176	0.00028959	0.0082865	Glyma.02G229800	Ribosomal protein L7Ae/L30e/S12e/Gadd45 family protein
Glyma.02G232200.Wm82.a2.v1	124.985	9.92699	3.6543	1.86e-11	5.86e-09	Glyma.02G232200	GDSL-like Lipase/Acylhydrolase family protein
Glyma.02G232600.Wm82.a2.v1	210.532	653.524	-1.6342	0.00025923	0.0076685	Glyma.02G232600	WRKY DNA-binding protein 33
Glyma.02G235100.Wm82.a2.v1	436.099	799.922	-0.8752	0.00039084	0.010414	Glyma.02G235100	SOS3-interacting protein 4
Glyma.02G237100.Wm82.a2.v1	305.372	871.816	-1.5135	2.18e-09	4.14e-07	Glyma.02G237100	Phototropic-responsive NPH3 family protein
Glyma.02G239500.Wm82.a2.v1	1821.76	4926.42	-1.4352	0.0011824	0.023731	Glyma.02G239500	acyl activating enzyme 5
Glyma.02G239700.Wm82.a2.v1	4000.18	2239.61	0.83682	9.59e-05	0.0036455	Glyma.02G239700	Ribosomal protein S26e family protein
Glyma.02G239800.Wm82.a2.v1	23.496	168.444	-2.8418	1.46e-10	3.96e-08	Glyma.02G239800	oxidative stress 3
Glyma.02G243800.Wm82.a2.v1	574.744	296.928	0.95281	0.00029288	0.008356	Glyma.02G243800
Glyma.02G244000.Wm82.a2.v1	843.449	2022.19	-1.2615	3.42e-08	4.7e-06	Glyma.02G244000	glutamine synthase clone R1
Glyma.02G244300.Wm82.a2.v1	31.6963	120.459	-1.9262	3.16e-05	0.001514	Glyma.02G244300	HSP20-like chaperones superfamily protein
Glyma.02G244700.Wm82.a2.v1	639.005	370.837	0.78504	0.0020686	0.036031	Glyma.02G244700	O-Glycosyl hydrolases family 17 protein
Glyma.02G245600.Wm82.a2.v1	72.5835	18.8096	1.9482	0.00068378	0.015655	Glyma.02G245600	Gibberellin-regulated family protein
Glyma.02G246900.Wm82.a2.v1	277.69	92.2469	1.5899	4.27e-05	0.0018845	Glyma.02G246900
Glyma.02G250900.Wm82.a2.v1	992.951	610.709	0.70124	0.0031317	0.048636	Glyma.02G250900	histone acetyltransferase of the GNAT family 2
Glyma.02G251000.Wm82.a2.v1	476.784	264.925	0.84775	0.0018198	0.032707	Glyma.02G251000	Mitochondrial glycoprotein family protein
Glyma.02G252200.Wm82.a2.v1	550.974	906.491	-0.71831	0.0028376	0.0452	Glyma.02G252200	Subtilase family protein
Glyma.02G253500.Wm82.a2.v1	4189.98	1871.8	1.1625	7.49e-08	9.27e-06	Glyma.02G253500	Ribosomal protein L35Ae family protein
Glyma.02G253700.Wm82.a2.v1	62.1993	7.93413	2.9708	1.65e-05	0.00088705	Glyma.02G253700	GATA type zinc finger transcription factor family protein
Glyma.02G253900.Wm82.a2.v1	35.7437	116.398	-1.7033	0.00019522	0.0062497	Glyma.02G253900	HAD superfamily, subfamily IIIB acid phosphatase
Glyma.02G254200.Wm82.a2.v1	68.3632	348.553	-2.3501	2.64e-07	2.82e-05	Glyma.02G254200	Duplicated homeodomain-like superfamily protein
Glyma.02G254600.Wm82.a2.v1	5.48507	501.033	-6.5133	7.06e-23	1.03e-19	Glyma.02G254600	HXXXD-type acyl-transferase family protein
Glyma.02G255400.Wm82.a2.v1	104.233	269.14	-1.3685	2.91e-05	0.0014195	Glyma.02G255400	ortholog of sugar beet HS1 PRO-1 2
Glyma.02G255500.Wm82.a2.v1	6127.32	3761.41	0.70398	0.00084719	0.01838	Glyma.02G255500	Ribosomal protein L10 family protein
Glyma.02G255800.Wm82.a2.v1	42.3839	206.81	-2.2867	0.0027037	0.043685	Glyma.02G255800	Transmembrane amino acid transporter family protein
Glyma.02G258300.Wm82.a2.v1	150.627	448.121	-1.5729	6.4e-08	8.04e-06	Glyma.02G258300	basic helix-loop-helix (bHLH) DNA-binding superfamily protein
Glyma.02G258700.Wm82.a2.v1	5.96992	458.269	-6.2623	2.51e-46	1.5e-42	Glyma.02G258700
Glyma.02G263200.Wm82.a2.v1	5529.75	3347.31	0.72421	0.00062208	0.014648	Glyma.02G263200	Ribosomal protein S4 (RPS4A) family protein
Glyma.02G269000.Wm82.a2.v1	4724.61	2332.08	1.0186	1.94e-06	0.00015503	Glyma.02G269000	O-Glycosyl hydrolases family 17 protein
Glyma.02G269600.Wm82.a2.v1	180.143	383.316	-1.0894	0.00017479	0.0057726	Glyma.02G269600	Protein kinase superfamily protein
Glyma.02G275900.Wm82.a2.v1	926.801	1581.89	-0.77131	0.00066375	0.015336	Glyma.02G275900	CBL-interacting protein kinase 3
Glyma.02G278600.Wm82.a2.v1	117.484	320.565	-1.4481	3.92e-06	0.00027579	Glyma.02G278600	pyrimidine 2
Glyma.02G279000.Wm82.a2.v1	313.514	157.58	0.99245	0.0010937	0.022314	Glyma.02G279000	rhodanese-like domain-containing protein / PPIC-type PPIASE domain-containing protein
Glyma.02G284900.Wm82.a2.v1	952.498	567.605	0.74683	0.0017854	0.032209	Glyma.02G284900	Ribosomal protein L18ae/LX family protein
Glyma.02G285700.Wm82.a2.v1	119.466	38.6103	1.6295	0.00028379	0.0082058	Glyma.02G285700	Ca2+ activated outward rectifying K+ channel 6
Glyma.02G286500.Wm82.a2.v1	56.571	223.65	-1.9831	1.54e-07	1.76e-05	Glyma.02G286500	glycerol-3-phosphate acyltransferase 1
Glyma.02G288500.Wm82.a2.v1	78.1107	263.398	-1.7537	2.5e-06	0.00018893	Glyma.02G288500	citrate synthase 3
Glyma.02G288700.Wm82.a2.v1	18.8542	66.9605	-1.8284	0.001882	0.033648	Glyma.02G288700	alpha-crystallin domain 32.1
Glyma.02G288900.Wm82.a2.v1	1808.88	1059.39	0.77187	0.00056616	0.013687	Glyma.02G288900	Small nuclear ribonucleoprotein family protein
Glyma.02G290000.Wm82.a2.v1	49.1465	121.391	-1.3045	0.0024697	0.040909	Glyma.02G290000	cytochrome P450, family 716, subfamily A, polypeptide 1
Glyma.02G290100.Wm82.a2.v1	181.189	387.768	-1.0977	0.0001499	0.0051052	Glyma.02G290100	purple acid phosphatase 18
Glyma.02G290300.Wm82.a2.v1	125.52	252.544	-1.0086	0.0017761	0.032143	Glyma.02G290300	disease resistance protein (TIR-NBS-LRR class), putative
Glyma.02G290800.Wm82.a2.v1	804.363	1441.7	-0.84185	0.00023683	0.0072113	Glyma.02G290800	peptide met sulfoxide reductase 4
Glyma.02G291500.Wm82.a2.v1	14.3978	57.9181	-2.0082	0.0017138	0.031301	Glyma.02G291500	Translation initiation factor SUI1 family protein
Glyma.02G292800.Wm82.a2.v1	9335.04	17668	-0.92041	0.0016037	0.029736	Glyma.02G292800	mannose-1-phosphate guanylyltransferase (GDP)s;GDP-galactose:mannose-1-phosphate guanylyltransferases;GDP-galactose:glucose-1-phosphate guanylyltransferases;GDP-galactose:myoinositol-1-phosphate guanylyltransferases;glucose-1-phosphate guanylyltransferase
Glyma.02G295800.Wm82.a2.v1	493.813	261.73	0.91588	0.00070459	0.016017	Glyma.02G295800	homolog of bacterial cytokinesis Z-ring protein FTSZ 1-1
Glyma.02G299300.Wm82.a2.v1	0.493279	221.964	-8.8137	7.53e-33	1.81e-29	Glyma.02G299300	Pectin lyase-like superfamily protein
Glyma.02G301200.Wm82.a2.v1	200.051	386.209	-0.94901	0.0010579	0.02178	Glyma.02G301200	cellulose synthase like E1
Glyma.02G301800.Wm82.a2.v1	252.718	851.262	-1.7521	4.21e-05	0.0018685	Glyma.02G301800	oligopeptide transporter 5
Glyma.02G302200.Wm82.a2.v1	103.327	2276.79	-4.4617	8.63e-39	3.47e-35	Glyma.02G302200	ABC-2 type transporter family protein
Glyma.02G309100.Wm82.a2.v1	303.813	155.672	0.96467	0.0015767	0.029362	Glyma.02G309100	Zinc finger (C3HC4-type RING finger) family protein
Glyma.02G309800.Wm82.a2.v1	105.085	239.204	-1.1867	0.00037824	0.010167	Glyma.02G309800	UDP-Glycosyltransferase superfamily protein
Glyma.03G003900.Wm82.a2.v1	0	58.5708	#NAME?	2.77e-07	2.91e-05	Glyma.03G003900	alpha-L-arabinofuranosidase 1
Glyma.03G005700.Wm82.a2.v1	2481.72	1158.43	1.0992	5.63e-06	0.00037106	Glyma.03G005700	methylthioalkylmalate synthase-like 4
Glyma.03G007500.Wm82.a2.v1	403.429	133.084	1.6	8.24e-08	1.01e-05	Glyma.03G007500	myb domain protein 117
Glyma.03G008000.Wm82.a2.v1	76.6393	25.2864	1.5997	0.0029486	0.046592	Glyma.03G008000
Glyma.03G009500.Wm82.a2.v1	493.121	107.617	2.196	0.0014337	0.027422	Glyma.03G009500	basic helix-loop-helix (bHLH) DNA-binding superfamily protein
Glyma.03G012800.Wm82.a2.v1	110.553	40.7097	1.4413	0.0014558	0.027656	Glyma.03G012800	Arabidopsis thaliana protein of unknown function (DUF821)
Glyma.03G013100.Wm82.a2.v1	228.194	112.09	1.0256	0.0021126	0.036666	Glyma.03G013100
Glyma.03G014500.Wm82.a2.v1	32.8767	125.779	-1.9358	1.95e-05	0.0010257	Glyma.03G014500	NAD(P)-binding Rossmann-fold superfamily protein
Glyma.03G018000.Wm82.a2.v1	25.4775	81.1903	-1.6721	0.0022134	0.037922	Glyma.03G018000	Ribonuclease H-like superfamily protein
Glyma.03G019400.Wm82.a2.v1	334.59	656.686	-0.97281	0.00015615	0.0052658	Glyma.03G019400	AGAMOUS-like 6
Glyma.03G019800.Wm82.a2.v1	64.9861	0	Inf	0.0025571	0.041924	Glyma.03G019800	gibberellin 20 oxidase 2
Glyma.03G021200.Wm82.a2.v1	25.3848	77.2312	-1.6052	0.0027481	0.044203	Glyma.03G021200	cytochrome P450, family 76, subfamily C, polypeptide 4
Glyma.03G022700.Wm82.a2.v1	18.8963	116.654	-2.6261	0.0030562	0.047803	Glyma.03G022700	AT-hook motif nuclear-localized protein 22
Glyma.03G029900.Wm82.a2.v1	3689.73	8977.59	-1.2828	1.46e-06	0.0001203	Glyma.03G029900	cytochrome P450, family 71, subfamily B, polypeptide 36
Glyma.03G030400.Wm82.a2.v1	24.8915	135.658	-2.4462	1.36e-07	1.58e-05	Glyma.03G030400	cytochrome P450, family 83, subfamily B, polypeptide 1
Glyma.03G031000.Wm82.a2.v1	243.772	478.006	-0.9715	0.0003809	0.010211	Glyma.03G031000	cytochrome P450, family 83, subfamily B, polypeptide 1
Glyma.03G032800.Wm82.a2.v1	10.401	75.4035	-2.8579	4.83e-06	0.00032799	Glyma.03G032800	UDP-Glycosyltransferase superfamily protein
Glyma.03G034000.Wm82.a2.v1	208.471	959.95	-2.2031	2.71e-17	2.36e-14	Glyma.03G034000	basic helix-loop-helix (bHLH) DNA-binding superfamily protein
Glyma.03G035200.Wm82.a2.v1	424.543	809.561	-0.93123	0.001205	0.024033	Glyma.03G035200	HSI2-like 1
Glyma.03G040400.Wm82.a2.v1	16.8221	420.834	-4.6448	4.49e-07	4.39e-05	Glyma.03G040400	lipid transfer protein 1
Glyma.03G050300.Wm82.a2.v1	684.686	361.365	0.92199	0.00028822	0.0082622	Glyma.03G050300	Ribosomal protein S4 (RPS4A) family protein
Glyma.03G051500.Wm82.a2.v1	10.4179	89.2363	-3.0986	1.85e-07	2.05e-05	Glyma.03G051500
Glyma.03G066600.Wm82.a2.v1	648.04	1125.23	-0.79606	0.00072574	0.016374	Glyma.03G066600	NAD(P)-linked oxidoreductase superfamily protein
Glyma.03G066800.Wm82.a2.v1	491.182	1563.47	-1.6704	1.75e-12	6.92e-10	Glyma.03G066800	NAD(P)-linked oxidoreductase superfamily protein
Glyma.03G072100.Wm82.a2.v1	13.4281	307.305	-4.5163	7.17e-27	1.32e-23	Glyma.03G072100	Major facilitator superfamily protein
Glyma.03G082100.Wm82.a2.v1	57.1654	317.16	-2.472	0.00083549	0.018191	Glyma.03G082100	metallothionein 2A
Glyma.03G083200.Wm82.a2.v1	280.793	1064.27	-1.9223	5.44e-05	0.0022911	Glyma.03G083200	Haloacid dehalogenase-like hydrolase (HAD) superfamily protein
Glyma.03G086400.Wm82.a2.v1	7358.75	4094.33	0.84583	5.88e-05	0.0024446	Glyma.03G086400	Ribosomal protein S8e family protein
Glyma.03G089800.Wm82.a2.v1	313.577	134.393	1.2224	7.7e-05	0.0030544	Glyma.03G089800
Glyma.03G098600.Wm82.a2.v1	171.319	436.817	-1.3503	2.76e-06	0.00020467	Glyma.03G098600	alkenal reductase
Glyma.03G107000.Wm82.a2.v1	552.783	282.956	0.96613	0.00026763	0.0078408	Glyma.03G107000	Zinc-binding ribosomal protein family protein
Glyma.03G109500.Wm82.a2.v1	3806.25	2317.34	0.7159	0.00081678	0.017873	Glyma.03G109500	Nucleoside diphosphate kinase family protein
Glyma.03G109900.Wm82.a2.v1	408.345	695.361	-0.76797	0.0022614	0.038374	Glyma.03G109900	Cupredoxin superfamily protein
Glyma.03G113200.Wm82.a2.v1	875.529	3743.94	-2.0963	6.88e-09	1.13e-06	Glyma.03G113200	NAD(P)-binding Rossmann-fold superfamily protein
Glyma.03G117800.Wm82.a2.v1	64.632	217.272	-1.7492	0.0010975	0.022374	Glyma.03G117800
Glyma.03G120800.Wm82.a2.v1	894.308	480.71	0.8956	0.0002338	0.0071508	Glyma.03G120800	Nascent polypeptide-associated complex (NAC), alpha subunit family protein
Glyma.03G120900.Wm82.a2.v1	1536.54	945.858	0.69999	0.0020281	0.035506	Glyma.03G120900	Nascent polypeptide-associated complex (NAC), alpha subunit family protein
Glyma.03G122200.Wm82.a2.v1	67.149	383.494	-2.5138	0.00032716	0.0090908	Glyma.03G122200	nodulin MtN21 /EamA-like transporter family protein
Glyma.03G122300.Wm82.a2.v1	767.396	1634.97	-1.0912	1.86e-06	0.00014924	Glyma.03G122300	cytochrome P450, family 94, subfamily D, polypeptide 2
Glyma.03G122500.Wm82.a2.v1	119.398	339.108	-1.506	0.00018907	0.0060976	Glyma.03G122500	Major facilitator superfamily protein
Glyma.03G125800.Wm82.a2.v1	530.425	242.851	1.1271	3.05e-05	0.0014764	Glyma.03G125800	chaperonin 10
Glyma.03G126000.Wm82.a2.v1	957.629	357.417	1.4219	1.01e-08	1.59e-06	Glyma.03G126000	Auxin efflux carrier family protein
Glyma.03G126100.Wm82.a2.v1	178.094	81.2116	1.1329	0.0020188	0.035383	Glyma.03G126100	basic helix-loop-helix (bHLH) DNA-binding superfamily protein
Glyma.03G129300.Wm82.a2.v1	628.128	1111.21	-0.823	0.00048326	0.012186	Glyma.03G129300	S-adenosyl-L-methionine-dependent methyltransferases superfamily protein
Glyma.03G130700.Wm82.a2.v1	32.2823	99.5496	-1.6247	0.00077099	0.017097	Glyma.03G130700
Glyma.03G133300.Wm82.a2.v1	47.2492	126.85	-1.4248	0.00088114	0.018922	Glyma.03G133300	cytokinin oxidase/dehydrogenase 1
Glyma.03G135200.Wm82.a2.v1	248.081	26.2082	3.2427	0.00037841	0.010167	Glyma.03G135200	ABC-2 type transporter family protein
Glyma.03G135300.Wm82.a2.v1	8.91273	43.6297	-2.2914	0.0025266	0.041515	Glyma.03G135300	ABC-2 type transporter family protein
Glyma.03G136500.Wm82.a2.v1	2063.3	1030.4	1.0018	2.26e-05	0.0011538	Glyma.03G136500	villin 2
Glyma.03G137900.Wm82.a2.v1	200.996	483.803	-1.2673	5.41e-06	0.00035913	Glyma.03G137900	seed imbibition 2
Glyma.03G141800.Wm82.a2.v1	463.896	256.527	0.85469	0.001925	0.0342	Glyma.03G141800	uv-b-insensitive 4
Glyma.03G142200.Wm82.a2.v1	3316.33	1843.59	0.84707	8.87e-05	0.0034251	Glyma.03G142200	Ribosomal protein S10p/S20e family protein
Glyma.03G142300.Wm82.a2.v1	3086.86	1744.14	0.82363	0.00014435	0.004964	Glyma.03G142300	Ribosomal protein S10p/S20e family protein
Glyma.03G147200.Wm82.a2.v1	22.3408	0.996428	4.4868	0.0011115	0.022584	Glyma.03G147200	zinc finger protein 8
Glyma.03G148300.Wm82.a2.v1	801.041	5024.63	-2.6491	1.53e-06	0.00012604	Glyma.03G148300	alpha/beta-Hydrolases superfamily protein
Glyma.03G149200.Wm82.a2.v1	79.1984	183.708	-1.2139	0.00087813	0.01888	Glyma.03G149200	Major facilitator superfamily protein
Glyma.03G150600.Wm82.a2.v1	1158.14	638.607	0.85881	0.00026562	0.0078105	Glyma.03G150600	GTP binding Elongation factor Tu family protein
Glyma.03G151600.Wm82.a2.v1	15.9619	74.7614	-2.2277	0.00013277	0.0046625	Glyma.03G151600	ROTUNDIFOLIA like 14
Glyma.03G151700.Wm82.a2.v1	19.8913	1249.13	-5.9726	3.33e-09	5.92e-07	Glyma.03G151700	Tetratricopeptide repeat (TPR)-like superfamily protein
Glyma.03G152200.Wm82.a2.v1	364.933	683.411	-0.90512	0.00036818	0.0099901	Glyma.03G152200	outer envelope membrane protein 7
Glyma.03G154200.Wm82.a2.v1	125.419	37.6991	1.7342	9.58e-05	0.0036455	Glyma.03G154200	PATATIN-like protein 9
Glyma.03G156100.Wm82.a2.v1	131.077	296.366	-1.177	0.0001806	0.0059022	Glyma.03G156100	Bifunctional inhibitor/lipid-transfer protein/seed storage 2S albumin superfamily protein
Glyma.03G157700.Wm82.a2.v1	365.291	641.204	-0.81174	0.0014384	0.027438	Glyma.03G157700	ATPase E1-E2 type family protein / haloacid dehalogenase-like hydrolase family protein
Glyma.03G159800.Wm82.a2.v1	592.443	232.839	1.3473	0.0010628	0.021834	Glyma.03G159800	ethylene responsive element binding factor 3
Glyma.03G164500.Wm82.a2.v1	923.694	442.686	1.0611	1.43e-05	0.00080782	Glyma.03G164500	nucleolar RNA-binding Nop10p family protein
Glyma.03G166700.Wm82.a2.v1	5828.05	3472.86	0.74689	0.00040351	0.01068	Glyma.03G166700	Ribosomal protein L14p/L23e family protein
Glyma.03G170800.Wm82.a2.v1	9852.1	1632.04	2.5938	3.46e-20	4.05e-17	Glyma.03G170800
Glyma.03G170900.Wm82.a2.v1	47430.8	15632.5	1.6013	2.54e-14	1.34e-11	Glyma.03G170900
Glyma.03G171900.Wm82.a2.v1	1968.03	881.605	1.1585	2.86e-07	2.99e-05	Glyma.03G171900	NAD(P)-binding Rossmann-fold superfamily protein
Glyma.03G172900.Wm82.a2.v1	81.6564	257.601	-1.6575	1.18e-06	0.00010123	Glyma.03G172900	nodulin MtN21 /EamA-like transporter family protein
Glyma.03G177300.Wm82.a2.v1	21.4386	84.2382	-1.9743	0.00024301	0.0073234	Glyma.03G177300	Homeodomain-like superfamily protein
Glyma.03G177500.Wm82.a2.v1	683.957	405.243	0.75512	0.0027229	0.043937	Glyma.03G177500	related to AP2.7
Glyma.03G178000.Wm82.a2.v1	1460.85	845.033	0.78973	0.00054919	0.013358	Glyma.03G178000	Ribosomal protein S12/S23 family protein
Glyma.03G179200.Wm82.a2.v1	2.97653	39.644	-3.7354	6.53e-05	0.0026807	Glyma.03G179200	Seven transmembrane MLO family protein
Glyma.03G180000.Wm82.a2.v1	636.492	371.154	0.77813	0.0023235	0.039147	Glyma.03G180000	FASCICLIN-like arabinogalactan-protein 11
Glyma.03G180900.Wm82.a2.v1	176.572	367.709	-1.0583	0.0003043	0.0086253	Glyma.03G180900	plasma membrane intrinsic protein 2A
Glyma.03G181300.Wm82.a2.v1	856.203	465.583	0.87892	0.00033908	0.0093516	Glyma.03G181300	Putative lysine decarboxylase family protein
Glyma.03G181400.Wm82.a2.v1	1209.27	2431.53	-1.0077	4.66e-05	0.0020138	Glyma.03G181400	NRAMP metal ion transporter family protein
Glyma.03G187000.Wm82.a2.v1	60.319	245.124	-2.0228	1.65e-08	2.45e-06	Glyma.03G187000	UDP-glucosyl transferase 73C1
Glyma.03G188400.Wm82.a2.v1	421.676	219.558	0.94153	0.00080821	0.017726	Glyma.03G188400	Eukaryotic aspartyl protease family protein
Glyma.03G189300.Wm82.a2.v1	2656.56	1417.21	0.9065	3.5e-05	0.0016285	Glyma.03G189300	ribosomal protein L24
Glyma.03G189800.Wm82.a2.v1	1697.33	916.184	0.88956	8.4e-05	0.0032844	Glyma.03G189800	Leucine-rich repeat protein kinase family protein
Glyma.03G189900.Wm82.a2.v1	557.775	176.469	1.6603	2.34e-09	4.39e-07	Glyma.03G189900	cytochrome P450, family 76, subfamily G, polypeptide 1
Glyma.03G190500.Wm82.a2.v1	5314.18	3129.4	0.76396	0.00031368	0.0088339	Glyma.03G190500	Enolase
Glyma.03G197500.Wm82.a2.v1	348.009	128.944	1.4324	2.88e-06	0.00021137	Glyma.03G197500	Ribosomal protein L32e
Glyma.03G197600.Wm82.a2.v1	5975.26	3376.17	0.82361	9.83e-05	0.0037223	Glyma.03G197600	ubiquitin extension protein 1
Glyma.03G200800.Wm82.a2.v1	2.50011	54.4785	-4.4456	2.72e-07	2.88e-05	Glyma.03G200800	Putative lysine decarboxylase family protein
Glyma.03G204800.Wm82.a2.v1	53.3288	271.284	-2.3468	1.62e-06	0.00013208	Glyma.03G204800	ABC-2 type transporter family protein
Glyma.03G205400.Wm82.a2.v1	9.91615	59.9536	-2.596	0.00011785	0.0042784	Glyma.03G205400	alpha/beta-Hydrolases superfamily protein
Glyma.03G207100.Wm82.a2.v1	273.613	135.357	1.0154	0.0013134	0.025738	Glyma.03G207100	Protein of unknown function (DUF620)
Glyma.03G207500.Wm82.a2.v1	6412.58	3791.63	0.75809	0.00031683	0.0088704	Glyma.03G207500	Translation protein SH3-like family protein
Glyma.03G207700.Wm82.a2.v1	801.197	390.933	1.0352	3.32e-05	0.0015743	Glyma.03G207700	Nucleic acid-binding, OB-fold-like protein
Glyma.03G208800.Wm82.a2.v1	49.2561	10.9394	2.1708	0.0019967	0.035136	Glyma.03G208800	auxin response factor 2
Glyma.03G210500.Wm82.a2.v1	4.48166	59.3754	-3.7278	3.76e-05	0.0017067	Glyma.03G210500	Thioredoxin superfamily protein
Glyma.03G212400.Wm82.a2.v1	115.402	270.951	-1.2314	0.00013945	0.0048214	Glyma.03G212400	Heavy metal transport/detoxification superfamily protein
Glyma.03G213500.Wm82.a2.v1	203.176	81.8164	1.3123	0.00031877	0.0088936	Glyma.03G213500	thiamin pyrophosphokinase 2
Glyma.03G215300.Wm82.a2.v1	2433.11	1201.93	1.0174	4.26e-06	0.00029426	Glyma.03G215300	ribosomal protein L18
Glyma.03G215500.Wm82.a2.v1	45.1665	127.921	-1.5019	0.0005014	0.012532	Glyma.03G215500	AtL5
Glyma.03G216100.Wm82.a2.v1	932.602	403.114	1.2101	8.74e-07	7.72e-05	Glyma.03G216100	glycosyl hydrolase 9B13
Glyma.03G216600.Wm82.a2.v1	3144.13	1981.49	0.66608	0.0020316	0.035526	Glyma.03G216600	Ribosomal protein L19e family protein
Glyma.03G219000.Wm82.a2.v1	71.0531	160.945	-1.1796	0.0020152	0.035345	Glyma.03G219000	RING/FYVE/PHD zinc finger superfamily protein
Glyma.03G219100.Wm82.a2.v1	115.06	283.188	-1.2994	0.00061546	0.014556	Glyma.03G219100	Signal transduction histidine kinase
Glyma.03G222100.Wm82.a2.v1	1720.31	1065.07	0.69172	0.0025582	0.041927	Glyma.03G222100	GLNB1 homolog
Glyma.03G223600.Wm82.a2.v1	421.368	154.596	1.4466	4.95e-06	0.00033451	Glyma.03G223600	RAD-like 6
Glyma.03G224100.Wm82.a2.v1	44.825	132.743	-1.5663	0.00024165	0.0073026	Glyma.03G224100	P-glycoprotein 11
Glyma.03G225000.Wm82.a2.v1	72.2504	159.026	-1.1382	0.0028067	0.044821	Glyma.03G225000	phytochrome interacting factor 3
Glyma.03G231100.Wm82.a2.v1	245.585	495.883	-1.0138	0.0001981	0.0063083	Glyma.03G231100	KNOTTED1-like homeobox gene 6
Glyma.03G231500.Wm82.a2.v1	38.7961	109.562	-1.4978	0.001071	0.021964	Glyma.03G231500	Peptide chain release factor 2
Glyma.03G232000.Wm82.a2.v1	499.968	229.211	1.1252	3.91e-05	0.0017621	Glyma.03G232000	thioredoxin family protein
Glyma.03G233600.Wm82.a2.v1	55.6097	5.96259	3.2213	1.58e-05	0.00086175	Glyma.03G233600
Glyma.03G234400.Wm82.a2.v1	861.09	1603	-0.89654	8.29e-05	0.0032532	Glyma.03G234400	alpha/beta-Hydrolases superfamily protein
Glyma.03G234500.Wm82.a2.v1	2.50011	34.7205	-3.7957	0.0001612	0.0053984	Glyma.03G234500	alpha/beta-Hydrolases superfamily protein
Glyma.03G235000.Wm82.a2.v1	1566.66	828.602	0.91894	5.68e-05	0.0023768	Glyma.03G235000	Ribosomal L22e protein family
Glyma.03G236200.Wm82.a2.v1	61.7482	156.096	-1.338	0.00064272	0.014979	Glyma.03G236200	Heavy metal transport/detoxification superfamily protein
Glyma.03G236600.Wm82.a2.v1	404.808	685.647	-0.76023	0.0025732	0.042043	Glyma.03G236600	C2H2 and C2HC zinc fingers superfamily protein
Glyma.03G239800.Wm82.a2.v1	204.698	595.795	-1.5413	1.53e-08	2.3e-06	Glyma.03G239800	Heavy metal transport/detoxification superfamily protein
Glyma.03G241300.Wm82.a2.v1	2684.04	1551.08	0.79113	0.00028744	0.0082498	Glyma.03G241300	Ribosomal protein S11 family protein
Glyma.03G241800.Wm82.a2.v1	1852.02	1168.02	0.66504	0.0027802	0.044575	Glyma.03G241800	gamma histone variant H2AX
Glyma.03G243500.Wm82.a2.v1	1075.16	634.307	0.7613	0.0012428	0.024654	Glyma.03G243500	Protein kinase superfamily protein
Glyma.03G244200.Wm82.a2.v1	0.493279	1704.54	-11.755	0.00046074	0.011723	Glyma.03G244200	glyoxal oxidase-related protein
Glyma.03G245300.Wm82.a2.v1	3980.08	2407.04	0.72554	0.0006878	0.015725	Glyma.03G245300	Ribosomal protein S24e family protein
Glyma.03G246100.Wm82.a2.v1	364.541	183.449	0.9907	0.00068121	0.015619	Glyma.03G246100	NIMA-related kinase 2
Glyma.03G247000.Wm82.a2.v1	835.363	2440.57	-1.5467	7.42e-12	2.6e-09	Glyma.03G247000	GDP-D-mannose 3\',5\'-epimerase
Glyma.03G247100.Wm82.a2.v1	663.896	1329.74	-1.0021	0.0013614	0.026397	Glyma.03G247100	bZIP transcription factor family protein
Glyma.03G252600.Wm82.a2.v1	7.94304	179.597	-4.4989	2.15e-09	4.1e-07	Glyma.03G252600	GDSL-like Lipase/Acylhydrolase superfamily protein
Glyma.03G255800.Wm82.a2.v1	682.641	352.043	0.95538	0.00018026	0.0059022	Glyma.03G255800	gamma-tubulin
Glyma.03G256500.Wm82.a2.v1	3055.31	5860.45	-0.93969	0.00014107	0.0048739	Glyma.03G256500	UDP-Glycosyltransferase superfamily protein
Glyma.03G256700.Wm82.a2.v1	10.4853	48.039	-2.1958	0.0020601	0.035923	Glyma.03G256700	WRKY DNA-binding protein 30
Glyma.03G257200.Wm82.a2.v1	13.4365	458.967	-5.0942	1.21e-09	2.5e-07	Glyma.03G257200	Bifunctional inhibitor/lipid-transfer protein/seed storage 2S albumin superfamily protein
Glyma.03G258700.Wm82.a2.v1	3.48667	31.6939	-3.1843	0.0011962	0.023908	Glyma.03G258700	myb domain protein 3
Glyma.03G260200.Wm82.a2.v1	84.1143	388.042	-2.2058	6.5e-05	0.002669	Glyma.03G260200	CBL-interacting protein kinase 9
Glyma.03G260900.Wm82.a2.v1	2833.18	1532.26	0.88676	4.75e-05	0.002039	Glyma.03G260900	60S acidic ribosomal protein family
Glyma.03G261500.Wm82.a2.v1	280.709	615.934	-1.1337	1.65e-05	0.00088763	Glyma.03G261500	photosystem I P subunit
Glyma.03G263000.Wm82.a2.v1	6.48006	42.548	-2.715	0.0014675	0.027814	Glyma.03G263000	RING/U-box superfamily protein
Glyma.04G003500.Wm82.a2.v1	635.253	1111.68	-0.80734	0.00060846	0.01444	Glyma.04G003500	high-affinity nickel-transport family protein
Glyma.04G004100.Wm82.a2.v1	794.27	461.328	0.78384	0.0014731	0.027897	Glyma.04G004100	myb domain protein 4
Glyma.04G004800.Wm82.a2.v1	152.048	65.9268	1.2056	0.001996	0.035136	Glyma.04G004800	like AUXIN RESISTANT 2
Glyma.04G007100.Wm82.a2.v1	91.1467	26.2881	1.7938	0.00044218	0.011408	Glyma.04G007100	SAUR-like auxin-responsive protein family
Glyma.04G007300.Wm82.a2.v1	13.4787	117.496	-3.1239	3.3e-09	5.91e-07	Glyma.04G007300	GLN phosphoribosyl pyrophosphate amidotransferase 1
Glyma.04G007800.Wm82.a2.v1	24.373	85.192	-1.8054	0.0005982	0.014268	Glyma.04G007800	ubiquitin fusion degradation 1
Glyma.04G008300.Wm82.a2.v1	5790.97	10571.8	-0.86835	6.68e-05	0.002724	Glyma.04G008300	fructose-bisphosphate aldolase 2
Glyma.04G011100.Wm82.a2.v1	2571.24	1623.25	0.66358	0.0023172	0.039106	Glyma.04G011100	Ribosomal protein S25 family protein
Glyma.04G012400.Wm82.a2.v1	310.634	655.826	-1.0781	3.14e-05	0.0015067	Glyma.04G012400	Adenine nucleotide alpha hydrolases-like superfamily protein
Glyma.04G014900.Wm82.a2.v1	396.321	184.286	1.1047	0.00012887	0.0045706	Glyma.04G014900	NAC (No Apical Meristem) domain transcriptional regulator superfamily protein
Glyma.04G015000.Wm82.a2.v1	1718.3	706.002	1.2832	1.47e-05	0.00082026	Glyma.04G015000	tonoplast monosaccharide transporter2
Glyma.04G017500.Wm82.a2.v1	2444.1	5206.07	-1.0909	1.64e-05	0.00088396	Glyma.04G017500	catalase 2
Glyma.04G022100.Wm82.a2.v1	48.337	7.92347	2.6089	0.0004816	0.012157	Glyma.04G022100	Basic-leucine zipper (bZIP) transcription factor family protein
Glyma.04G025300.Wm82.a2.v1	307.636	77.8466	1.9825	2.63e-09	4.8e-07	Glyma.04G025300	SAUR-like auxin-responsive protein family
Glyma.04G027200.Wm82.a2.v1	238.835	613.006	-1.3599	0.0004136	0.01087	Glyma.04G027200	K-box region and MADS-box transcription factor family protein							E2FC	At1g47870	暗形态发生到光形态发生转变
Glyma.04G027600.Wm82.a2.v1	4231.05	7193.35	-0.76565	0.00027142	0.0079354	Glyma.04G027600	Papain family cysteine protease
Glyma.04G030400.Wm82.a2.v1	311.094	582.583	-0.90511	0.00055797	0.013516	Glyma.04G030400	Glycosyl hydrolase superfamily protein
Glyma.04G037300.Wm82.a2.v1	105.351	19.3877	2.442	2.01e-06	0.00015927	Glyma.04G037300	phospholipase A 2A
Glyma.04G037800.Wm82.a2.v1	255.526	127.98	0.99756	0.001909	0.033979	Glyma.04G037800	AP2/B3-like transcriptional factor family protein
Glyma.04G038200.Wm82.a2.v1	163.262	318.449	-0.96387	0.0013776	0.026656	Glyma.04G038200	phosphatidic acid phosphohydrolase 2
Glyma.04G039600.Wm82.a2.v1	256.007	119.494	1.0992	0.00072558	0.016374	Glyma.04G039600	heat shock transcription factor B4
Glyma.04G041300.Wm82.a2.v1	1308.1	790.152	0.72727	0.0016071	0.029777	Glyma.04G041300	P-loop containing nucleoside triphosphate hydrolases superfamily protein
Glyma.04G047900.Wm82.a2.v1	943.471	435.002	1.117	5.09e-06	0.00034199	Glyma.04G047900	Integrase-type DNA-binding superfamily protein
Glyma.04G048000.Wm82.a2.v1	120.57	29.2881	2.0415	3.35e-05	0.0015818	Glyma.04G048000	basic helix-loop-helix (bHLH) DNA-binding superfamily protein
Glyma.04G049200.Wm82.a2.v1	25.7769	300.751	-3.5444	0.00044649	0.011485	Glyma.04G049200	branched-chain amino acid transaminase 2
Glyma.04G049900.Wm82.a2.v1	817.837	1541.1	-0.91408	6.4e-05	0.0026369	Glyma.04G049900	gamma vacuolar processing enzyme
Glyma.04G052200.Wm82.a2.v1	812.15	330.966	1.2951	2.88e-07	3e-05	Glyma.04G052200	IQ-domain 6
Glyma.04G056200.Wm82.a2.v1	843.85	512.902	0.7183	0.0031558	0.048915	Glyma.04G056200	Leucine-rich receptor-like protein kinase family protein
Glyma.04G057800.Wm82.a2.v1	20137.8	11860.4	0.76375	0.00022923	0.0070515	Glyma.04G057800	3-ketoacyl-CoA synthase 10
Glyma.04G062000.Wm82.a2.v1	650.709	1110.65	-0.77132	0.001019	0.021159	Glyma.04G062000	ARM repeat superfamily protein
Glyma.04G062600.Wm82.a2.v1	40.2759	108.485	-1.4295	0.0017202	0.0314	Glyma.04G062600	C2H2 and C2HC zinc fingers superfamily protein
Glyma.04G063000.Wm82.a2.v1	3889.46	1979.14	0.9747	0.00011021	0.0040556	Glyma.04G063000	Ribosomal protein L39 family protein
Glyma.04G064500.Wm82.a2.v1	326.364	177.037	0.88244	0.0030125	0.047289	Glyma.04G064500
Glyma.04G068400.Wm82.a2.v1	531.108	224.519	1.2422	5.31e-06	0.00035319	Glyma.04G068400	Ran BP2/NZF zinc finger-like superfamily protein
Glyma.04G071700.Wm82.a2.v1	916.079	527.393	0.79659	0.00097995	0.020526	Glyma.04G071700	Protein phosphatase 2A regulatory B subunit family protein
Glyma.04G073700.Wm82.a2.v1	138.56	47.1066	1.5565	0.00053383	0.01309	Glyma.04G073700
Glyma.04G074200.Wm82.a2.v1	492.337	282.293	0.80245	0.0028826	0.045774	Glyma.04G074200	SHK1 binding protein 1
Glyma.04G074500.Wm82.a2.v1	221.465	488.255	-1.1406	3.44e-05	0.0016119	Glyma.04G074500	cryptochrome 3
Glyma.04G075100.Wm82.a2.v1	833.841	2434.72	-1.5459	0.00015491	0.0052315	Glyma.04G075100	H(+)-ATPase 5
Glyma.04G076000.Wm82.a2.v1	2015.13	4608.4	-1.1934	2.97e-05	0.0014465	Glyma.04G076000
Glyma.04G076300.Wm82.a2.v1	389.099	1051.01	-1.4336	4.89e-09	8.38e-07	Glyma.04G076300	FAD-dependent oxidoreductase family protein
Glyma.04G076900.Wm82.a2.v1	251.365	611.479	-1.2825	9.1e-05	0.0034846	Glyma.04G076900	protein kinase C-like zinc finger protein
Glyma.04G079400.Wm82.a2.v1	602.351	353.335	0.76957	0.002818	0.044972	Glyma.04G079400	Protein of unknown function (DUF630 and DUF632)
Glyma.04G079600.Wm82.a2.v1	3171.65	8151.39	-1.3618	0.0011776	0.023654	Glyma.04G079600	BURP domain-containing protein
Glyma.04G080500.Wm82.a2.v1	978.975	503.561	0.9591	7.16e-05	0.0028838	Glyma.04G080500	La protein 1
Glyma.04G081900.Wm82.a2.v1	241.866	119.489	1.0173	0.0019291	0.034236	Glyma.04G081900	ARM repeat superfamily protein
Glyma.04G083200.Wm82.a2.v1	50.3607	252.885	-2.3281	1.85e-10	4.74e-08	Glyma.04G083200	tonoplast intrinsic protein 4;1
Glyma.04G088200.Wm82.a2.v1	64.3748	214.64	-1.7373	1.86e-06	0.00014939	Glyma.04G088200	amino acid permease 6
Glyma.04G088500.Wm82.a2.v1	8941.77	4456.46	1.0047	0.0012961	0.025428	Glyma.04G088500	tubulin alpha-2 chain
Glyma.04G088600.Wm82.a2.v1	178.128	53.0372	1.7478	7.42e-06	0.00046975	Glyma.04G088600
Glyma.04G088800.Wm82.a2.v1	175.038	850.47	-2.2806	4.86e-06	0.0003296	Glyma.04G088800	Leucine-rich receptor-like protein kinase family protein
Glyma.04G091400.Wm82.a2.v1	763.809	446.76	0.77371	0.0024448	0.040598	Glyma.04G091400	RING/U-box superfamily protein
Glyma.04G093300.Wm82.a2.v1	4415.69	2413.07	0.87177	4.6e-05	0.0019916	Glyma.04G093300	homeobox protein 22
Glyma.04G097500.Wm82.a2.v1	164.249	469.784	-1.5161	0.00031476	0.0088436	Glyma.04G097500	purine permease 1
Glyma.04G101000.Wm82.a2.v1	580.17	1235.79	-1.0909	3.68e-06	0.00026366	Glyma.04G101000	Outer arm dynein light chain 1 protein
Glyma.04G103600.Wm82.a2.v1	118.197	420.935	-1.8324	8.92e-08	1.08e-05	Glyma.04G103600	Haloacid dehalogenase-like hydrolase (HAD) superfamily protein
Glyma.04G103900.Wm82.a2.v1	6118.99	10727.4	-0.80994	0.00010252	0.0038434	Glyma.04G103900	related to AP2 4
Glyma.04G106500.Wm82.a2.v1	49.606	132.33	-1.4156	0.00079884	0.017569	Glyma.04G106500	Heavy metal transport/detoxification superfamily protein
Glyma.04G109900.Wm82.a2.v1	4749.66	1959.88	1.2771	8.92e-06	0.00054503	Glyma.04G109900	GDSL-like Lipase/Acylhydrolase superfamily protein
Glyma.04G111500.Wm82.a2.v1	2152.32	1288.83	0.73984	0.00079823	0.017565	Glyma.04G111500	Ribosomal L5P family protein
Glyma.04G114200.Wm82.a2.v1	172.217	64.4215	1.4186	0.00020489	0.0064643	Glyma.04G114200	P-loop containing nucleoside triphosphate hydrolases superfamily protein
Glyma.04G127900.Wm82.a2.v1	66.7063	347.082	-2.3794	8.63e-13	3.6e-10	Glyma.04G127900	nodulin MtN21 /EamA-like transporter family protein
Glyma.04G131800.Wm82.a2.v1	2147	1350.91	0.66839	0.0024586	0.040775	Glyma.04G131800	prohibitin 4
Glyma.04G132900.Wm82.a2.v1	3435.27	1932.16	0.83021	0.00012032	0.0043413	Glyma.04G132900	Ribosomal protein S19e family protein
Glyma.04G134100.Wm82.a2.v1	8.45318	84.6138	-3.3233	4.99e-05	0.0021337	Glyma.04G134100	SEC14-like 12
Glyma.04G138700.Wm82.a2.v1	0	467.554	#NAME?	7.51e-06	0.00047439	Glyma.04G138700	Bifunctional inhibitor/lipid-transfer protein/seed storage 2S albumin superfamily protein
Glyma.04G146100.Wm82.a2.v1	508.561	259.17	0.97252	0.00031197	0.0088013	Glyma.04G146100	NHL domain-containing protein
Glyma.04G150500.Wm82.a2.v1	270.535	127.343	1.0871	0.00066067	0.015309	Glyma.04G150500	GRAS family transcription factor family protein
Glyma.04G151700.Wm82.a2.v1	0.994987	1168.88	-10.198	3.17e-96	7.6e-92	Glyma.04G151700	HXXXD-type acyl-transferase family protein
Glyma.04G159300.Wm82.a2.v1	322.308	683.555	-1.0846	2.42e-05	0.001225	Glyma.04G159300	AGAMOUS-like 8
Glyma.04G167200.Wm82.a2.v1	3.4951	37.6565	-3.4295	0.00021128	0.0066225	Glyma.04G167200	NAC domain containing protein 100
Glyma.04G170100.Wm82.a2.v1	502.696	850.873	-0.75926	0.0018735	0.033509	Glyma.04G170100	myb domain protein 94
Glyma.04G170400.Wm82.a2.v1	2190.81	1325.39	0.72505	0.0010216	0.021204	Glyma.04G170400	NAP1-related protein 2
Glyma.04G171400.Wm82.a2.v1	5244.84	3398.98	0.6258	0.0030596	0.047841	Glyma.04G171400	Ribosomal protein S4
Glyma.04G172800.Wm82.a2.v1	0	16.8647	#NAME?	0.00094155	0.019957	Glyma.04G172800	Galactose mutarotase-like superfamily protein
Glyma.04G174500.Wm82.a2.v1	86.4459	267.925	-1.632	1.26e-06	0.00010578	Glyma.04G174500	homeobox protein 5
Glyma.04G175900.Wm82.a2.v1	237.57	788.401	-1.7306	0.0014755	0.027932	Glyma.04G175900	Nodulin-like / Major Facilitator Superfamily protein
Glyma.04G179400.Wm82.a2.v1	22.383	99.9679	-2.1591	0.00044759	0.011492	Glyma.04G179400	Putative thiol-disulphide oxidoreductase DCC
Glyma.04G187500.Wm82.a2.v1	4493.73	2392.42	0.90944	2.08e-05	0.0010772	Glyma.04G187500	Ribosomal protein L18e/L15 superfamily protein
Glyma.04G187600.Wm82.a2.v1	615.02	351.641	0.80653	0.0017049	0.03118	Glyma.04G187600	methyltransferase 1
Glyma.04G190700.Wm82.a2.v1	10.9617	58.0566	-2.405	0.00045918	0.011696	Glyma.04G190700	Cysteine proteinases superfamily protein
Glyma.04G191200.Wm82.a2.v1	526.129	234.675	1.1648	1.76e-05	0.00093639	Glyma.04G191200	AAA-type ATPase family protein
Glyma.04G191500.Wm82.a2.v1	3073.26	6222.49	-1.0177	6.89e-06	0.00044016	Glyma.04G191500	MA3 domain-containing protein
Glyma.04G195300.Wm82.a2.v1	425.116	1341.66	-1.6581	0.0015991	0.029693	Glyma.04G195300	SNF1-related protein kinase regulatory subunit gamma 1
Glyma.04G198200.Wm82.a2.v1	93.3602	13.8647	2.7514	1.99e-06	0.0001578	Glyma.04G198200	tapetum determinant 1
Glyma.04G199400.Wm82.a2.v1	235.757	762.651	-1.6937	4.16e-08	5.53e-06	Glyma.04G199400
Glyma.04G200000.Wm82.a2.v1	172.242	68.7456	1.3251	0.00047629	0.012051	Glyma.04G200000	Polynucleotide adenylyltransferase family protein
Glyma.04G200700.Wm82.a2.v1	1202	527.905	1.1871	6.19e-07	5.76e-05	Glyma.04G200700	fibrillarin 2
Glyma.04G205000.Wm82.a2.v1	194.975	62.5352	1.6406	1.11e-05	0.00065191	Glyma.04G205000	Protein kinase superfamily protein
Glyma.04G205300.Wm82.a2.v1	787.583	418.148	0.91342	0.00024113	0.0072959	Glyma.04G205300	SEC14 cytosolic factor family protein / phosphoglyceride transfer family protein
Glyma.04G207100.Wm82.a2.v1	90.9191	29.7277	1.6128	0.0012617	0.024936	Glyma.04G207100
Glyma.04G208300.Wm82.a2.v1	172.71	457.302	-1.4048	0.00014621	0.0050153	Glyma.04G208300	NAC (No Apical Meristem) domain transcriptional regulator superfamily protein
Glyma.04G209700.Wm82.a2.v1	178.107	979.231	-2.4589	0.00074806	0.016743	Glyma.04G209700	alpha/beta-Hydrolases superfamily protein
Glyma.04G210100.Wm82.a2.v1	276.219	142.263	0.95725	0.0022243	0.038012	Glyma.04G210100	ssDNA-binding transcriptional regulator
Glyma.04G210700.Wm82.a2.v1	476.515	260.406	0.87176	0.0013163	0.025761	Glyma.04G210700	DNA binding;nucleotide binding;nucleic acid binding;DNA-directed DNA polymerases;DNA-directed DNA polymerases
Glyma.04G215500.Wm82.a2.v1	470.629	890.447	-0.91994	0.00016244	0.005432	Glyma.04G215500	protein kinase family protein
Glyma.04G215600.Wm82.a2.v1	77.7186	176.024	-1.1794	0.001414	0.027098	Glyma.04G215600	RING/U-box superfamily protein
Glyma.04G216100.Wm82.a2.v1	319.281	603.694	-0.91899	0.00040747	0.010765	Glyma.04G216100	Duplicated homeodomain-like superfamily protein
Glyma.04G217300.Wm82.a2.v1	750.094	427.654	0.81063	0.0010965	0.022362	Glyma.04G217300	ribonucleotide reductase 1
Glyma.04G220800.Wm82.a2.v1	262.609	698.166	-1.4107	5.15e-06	0.00034488	Glyma.04G220800	AZA-guanine resistant1
Glyma.04G221400.Wm82.a2.v1	3003.77	1546.46	0.9578	1.13e-05	0.00066148	Glyma.04G221400	Ribosomal protein S26e family protein
Glyma.04G226500.Wm82.a2.v1	2525.99	1492.03	0.75957	0.0005231	0.012893	Glyma.04G226500	Ribosomal protein L6 family
Glyma.04G226900.Wm82.a2.v1	5482.1	3010.07	0.86493	4.58e-05	0.0019856	Glyma.04G226900	Ribosomal protein L6 family
Glyma.04G227900.Wm82.a2.v1	469.217	110.707	2.0835	3.14e-12	1.2e-09	Glyma.04G227900	2-oxoglutarate (2OG) and Fe(II)-dependent oxygenase superfamily protein
Glyma.04G228700.Wm82.a2.v1	376.455	689.624	-0.87333	0.00056511	0.013669	Glyma.04G228700	Polyketide cyclase/dehydrase and lipid transport superfamily protein
Glyma.04G228800.Wm82.a2.v1	47.7425	224.689	-2.2346	5.6e-07	5.28e-05	Glyma.04G228800
Glyma.04G229000.Wm82.a2.v1	1360.92	716.043	0.92646	0.0017918	0.0323	Glyma.04G229000	60S acidic ribosomal protein family
Glyma.04G230000.Wm82.a2.v1	189.035	710.139	-1.9094	3.57e-08	4.86e-06	Glyma.04G230000
Glyma.04G231400.Wm82.a2.v1	470.161	1761.57	-1.9056	8.53e-07	7.63e-05	Glyma.04G231400	homeobox 7
Glyma.04G231500.Wm82.a2.v1	2760.71	1625.92	0.76378	0.00044927	0.011505	Glyma.04G231500	Ubiquitin supergroup;Ribosomal protein L40e
Glyma.04G238100.Wm82.a2.v1	9.93301	57.0815	-2.5227	0.003062	0.047861	Glyma.04G238100	Nodulin MtN3 family protein
Glyma.04G238700.Wm82.a2.v1	379.933	108.142	1.8128	4.31e-09	7.44e-07	Glyma.04G238700	cytokinin response factor 4
Glyma.04G239700.Wm82.a2.v1	82.6682	240.619	-1.5413	4.28e-05	0.0018849	Glyma.04G239700	Leucine-rich repeat transmembrane protein kinase family protein
Glyma.04G239900.Wm82.a2.v1	17.4502	67.3255	-1.9479	0.0010012	0.02089	Glyma.04G239900	Glycolipid transfer protein (GLTP) family protein
Glyma.04G240800.Wm82.a2.v1	446.142	156.759	1.509	4.25e-05	0.0018789	Glyma.04G240800	alcohol dehydrogenase 1
Glyma.04G241000.Wm82.a2.v1	289.508	618.673	-1.0956	2.85e-05	0.0013969	Glyma.04G241000	Mog1/PsbP/DUF1795-like photosystem II reaction center PsbP family protein
Glyma.04G242000.Wm82.a2.v1	167.845	400.551	-1.2549	0.00031324	0.0088319	Glyma.04G242000	Thioredoxin superfamily protein
Glyma.04G244200.Wm82.a2.v1	0	24.242	#NAME?	4.12e-05	0.001836	Glyma.04G244200	gibberellin 20 oxidase 2
Glyma.04G245200.Wm82.a2.v1	119.883	296.286	-1.3054	3.85e-05	0.0017391	Glyma.04G245200	subunit NDH-M of NAD(P)H:plastoquinone dehydrogenase complex
Glyma.04G246400.Wm82.a2.v1	32.316	101.686	-1.6538	0.00058013	0.013955	Glyma.04G246400	amino acid permease 3
Glyma.04G248300.Wm82.a2.v1	2243.51	1428.61	0.65114	0.0030629	0.047861	Glyma.04G248300	stromal ascorbate peroxidase
Glyma.04G250100.Wm82.a2.v1	934.285	540.083	0.79068	0.0010043	0.020935	Glyma.04G250100	Adenine nucleotide alpha hydrolases-like superfamily protein
Glyma.04G250300.Wm82.a2.v1	786.778	443.443	0.82721	0.00081066	0.017772	Glyma.04G250300	lysm domain GPI-anchored protein 1 precursor
Glyma.04G250600.Wm82.a2.v1	137.14	1035.85	-2.9171	3.28e-27	6.29e-24	Glyma.04G250600	nodulin MtN21 /EamA-like transporter family protein
Glyma.04G252600.Wm82.a2.v1	549.106	261.832	1.0684	6.4e-05	0.0026369	Glyma.04G252600	C2H2-like zinc finger protein
Glyma.04G256800.Wm82.a2.v1	809.924	430.161	0.91291	0.00034559	0.0094984	Glyma.04G256800	P-loop containing nucleoside triphosphate hydrolases superfamily protein
Glyma.05G000900.Wm82.a2.v1	969.21	526.517	0.88033	0.0013938	0.026818	Glyma.05G000900	actin-11
Glyma.05G002500.Wm82.a2.v1	896.082	1804.78	-1.0101	0.00022787	0.0070233	Glyma.05G002500	glucuronokinase G
Glyma.05G003100.Wm82.a2.v1	1669.89	595.134	1.4885	1.58e-10	4.21e-08	Glyma.05G003100	cytochrome P450, family 96, subfamily A, polypeptide 1
Glyma.05G007100.Wm82.a2.v1	3279.65	7188.22	-1.1321	7.11e-05	0.0028664	Glyma.05G007100	carbonic anhydrase 1
Glyma.05G007600.Wm82.a2.v1	203.812	495.673	-1.2821	3.98e-06	0.00027871	Glyma.05G007600	L-aspartate oxidase
Glyma.05G014600.Wm82.a2.v1	533.975	147.378	1.8573	2.98e-05	0.0014492	Glyma.05G014600	RNI-like superfamily protein
Glyma.05G016600.Wm82.a2.v1	380.987	202.731	0.91018	0.0015032	0.028299	Glyma.05G016600	Ribosomal protein L7Ae/L30e/S12e/Gadd45 family protein
Glyma.05G016800.Wm82.a2.v1	324.475	175.028	0.89053	0.0028371	0.0452	Glyma.05G016800	Ribosomal protein L7Ae/L30e/S12e/Gadd45 family protein
Glyma.05G018800.Wm82.a2.v1	431.883	837.397	-0.95527	0.00010546	0.0039231	Glyma.05G018800	AGAMOUS-like 8
Glyma.05G018900.Wm82.a2.v1	235.5	495.233	-1.0724	9.14e-05	0.0034952	Glyma.05G018900	K-box region and MADS-box transcription factor family protein							AP1
Glyma.05G020300.Wm82.a2.v1	524.304	259.737	1.0133	0.00016158	0.0054072	Glyma.05G020300	mitochondrial import receptor subunit TOM5 homolog
Glyma.05G021100.Wm82.a2.v1	21.3459	255.573	-3.5817	1.52e-05	0.00083829	Glyma.05G021100	respiratory burst oxidase protein F
Glyma.05G025500.Wm82.a2.v1	21.3627	89.5853	-2.0682	0.0002352	0.0071754	Glyma.05G025500	NAC domain containing protein 100
Glyma.05G028000.Wm82.a2.v1	5976.15	3339.59	0.83955	7.23e-05	0.0029043	Glyma.05G028000	Ribosomal protein S4
Glyma.05G029900.Wm82.a2.v1	230.588	539.033	-1.2251	4.39e-05	0.0019224	Glyma.05G029900	nitrate transporter 1:2
Glyma.05G030100.Wm82.a2.v1	543.347	303.855	0.83849	0.0014904	0.028124	Glyma.05G030100	Leucine-rich repeat protein kinase family protein
Glyma.05G030400.Wm82.a2.v1	6.9902	68.7829	-3.2986	4.44e-05	0.0019389	Glyma.05G030400	Major facilitator superfamily protein
Glyma.05G031400.Wm82.a2.v1	219.091	430.143	-0.97328	0.00050469	0.012596	Glyma.05G031400	AAA-ATPase 1
Glyma.05G031500.Wm82.a2.v1	833.475	481.176	0.79257	0.0012027	0.024008	Glyma.05G031500	RNA binding
Glyma.05G032200.Wm82.a2.v1	2149.3	3507.85	-0.70672	0.0009851	0.020616	Glyma.05G032200	Homeodomain-like superfamily protein
Glyma.05G032600.Wm82.a2.v1	1011.4	543.272	0.89661	0.00017991	0.0059014	Glyma.05G032600	ARM repeat superfamily protein
Glyma.05G034500.Wm82.a2.v1	962.136	2017.01	-1.0679	2.07e-06	0.00016293	Glyma.05G034500	Gibberellin-regulated family protein
Glyma.05G040900.Wm82.a2.v1	3517.36	1895.6	0.89184	3.6e-05	0.0016583	Glyma.05G040900	Ribosomal protein L18e/L15 superfamily protein
Glyma.05G042600.Wm82.a2.v1	8.92116	57.4092	-2.686	0.00011019	0.0040556	Glyma.05G042600	cytochrome P450, family 71, subfamily A, polypeptide 20
Glyma.05G043600.Wm82.a2.v1	678.004	348.566	0.95986	0.00016815	0.0055919	Glyma.05G043600	alpha/beta-Hydrolases superfamily protein
Glyma.05G045700.Wm82.a2.v1	122.91	299.571	-1.2853	4.55e-05	0.0019794	Glyma.05G045700	nuclear protein X1
Glyma.05G045800.Wm82.a2.v1	30.7519	86.7665	-1.4965	0.0030857	0.048123	Glyma.05G045800
Glyma.05G046000.Wm82.a2.v1	1428.96	2802.92	-0.97197	9.06e-06	0.00055064	Glyma.05G046000	Protein kinase superfamily protein
Glyma.05G046400.Wm82.a2.v1	3891.8	2091.27	0.89606	3.24e-05	0.0015433	Glyma.05G046400	homolog of nucleolar protein NOP56
Glyma.05G046900.Wm82.a2.v1	578.754	280.143	1.0468	7.34e-05	0.0029371	Glyma.05G046900	arginosuccinate synthase family
Glyma.05G047700.Wm82.a2.v1	231.478	681.184	-1.5572	0.0011556	0.023281	Glyma.05G047700	SNF1-related protein kinase regulatory subunit gamma 1
Glyma.05G050400.Wm82.a2.v1	451.657	1072.35	-1.2475	2.55e-07	2.73e-05	Glyma.05G050400	TCP family transcription factor
Glyma.05G050700.Wm82.a2.v1	304.517	99.9626	1.6071	6.79e-07	6.2e-05	Glyma.05G050700	AGAMOUS-like 19
Glyma.05G051300.Wm82.a2.v1	899.3	1441.16	-0.68036	0.0028342	0.0452	Glyma.05G051300	PGR5-LIKE A
Glyma.05G052400.Wm82.a2.v1	333.936	1341.81	-2.0065	2.61e-16	1.99e-13	Glyma.05G052400	ribosomal protein S13A
Glyma.05G053900.Wm82.a2.v1	412.106	182.666	1.1738	0.00036827	0.0099901	Glyma.05G053900	ACT domain repeat 8
Glyma.05G054000.Wm82.a2.v1	14.9922	89.7025	-2.5809	3.91e-06	0.00027557	Glyma.05G054000	MATE efflux family protein
Glyma.05G054300.Wm82.a2.v1	1158.56	551.888	1.0699	0.00022708	0.0070032	Glyma.05G054300	armadillo repeat kinesin 3
Glyma.05G054600.Wm82.a2.v1	302.307	156.828	0.94683	0.0018879	0.033742	Glyma.05G054600	Cell cycle regulated microtubule associated protein
Glyma.05G056000.Wm82.a2.v1	2158.62	738.681	1.5471	1.22e-11	4.05e-09	Glyma.05G056000	Plant-specific transcription factor YABBY family protein
Glyma.05G056300.Wm82.a2.v1	5025.62	7976.95	-0.66653	0.0014395	0.027438	Glyma.05G056300	Glycosyl hydrolases family 32 protein
Glyma.05G058100.Wm82.a2.v1	1570.79	911.937	0.78448	0.00054456	0.013265	Glyma.05G058100	Lactate/malate dehydrogenase family protein
Glyma.05G058400.Wm82.a2.v1	84.1649	186.289	-1.1463	0.001495	0.028168	Glyma.05G058400
Glyma.05G059300.Wm82.a2.v1	159.607	310.124	-0.95832	0.0016142	0.029873	Glyma.05G059300	Nucleotide-diphospho-sugar transferases superfamily protein
Glyma.05G059600.Wm82.a2.v1	1186.49	617.13	0.94306	0.00053983	0.013183	Glyma.05G059600	Ribosomal protein S30 family protein
Glyma.05G061400.Wm82.a2.v1	5726.12	3613.28	0.66425	0.0016565	0.030515	Glyma.05G061400	Ribosomal protein L23/L15e family protein
Glyma.05G063600.Wm82.a2.v1	109.984	478.917	-2.1225	0.0024689	0.040909	Glyma.05G063600	ethylene responsive element binding factor 1
Glyma.05G066200.Wm82.a2.v1	369.731	163.59	1.1764	6.61e-05	0.0027029	Glyma.05G066200	glutamate dehydrogenase 2
Glyma.05G067400.Wm82.a2.v1	3600.58	2096.65	0.78015	0.00027958	0.0081105	Glyma.05G067400	Zinc-binding ribosomal protein family protein
Glyma.05G068500.Wm82.a2.v1	572.126	295.931	0.95107	0.00030234	0.008575	Glyma.05G068500	Protein of unknown function (DUF581)
Glyma.05G070200.Wm82.a2.v1	2888.16	1849.96	0.64265	0.0030653	0.047883	Glyma.05G070200	CheY-like two-component responsive regulator family protein
Glyma.05G077200.Wm82.a2.v1	516.402	906.763	-0.81223	0.00077921	0.017216	Glyma.05G077200	Ribosomal protein S21 family protein
Glyma.05G081300.Wm82.a2.v1	720.413	381.462	0.91729	0.00027595	0.0080305	Glyma.05G081300	Ribosomal protein L25/Gln-tRNA synthetase, anti-codon-binding domain
Glyma.05G082400.Wm82.a2.v1	6.91433	62.9162	-3.1858	6.07e-06	0.00039523	Glyma.05G082400	Disease resistance protein (CC-NBS-LRR class) family
Glyma.05G083000.Wm82.a2.v1	9676.87	3805.79	1.3463	2.24e-10	5.65e-08	Glyma.05G083000	3-ketoacyl-CoA synthase 2
Glyma.05G085200.Wm82.a2.v1	131.907	356.897	-1.436	2.4e-06	0.0001823	Glyma.05G085200	Calcium-binding EF-hand family protein
Glyma.05G086400.Wm82.a2.v1	136.697	36.6654	1.8985	1.41e-05	0.00079677	Glyma.05G086400	Cellulose-synthase-like C5
Glyma.05G092400.Wm82.a2.v1	86.6398	19.3291	2.1643	6.88e-05	0.0027884	Glyma.05G092400	HXXXD-type acyl-transferase family protein
Glyma.05G097300.Wm82.a2.v1	1195.19	632.234	0.91871	8.88e-05	0.0034251	Glyma.05G097300	CYCLIN D3;2
Glyma.05G103000.Wm82.a2.v1	146.162	315.386	-1.1095	0.00073067	0.016438	Glyma.05G103000
Glyma.05G103400.Wm82.a2.v1	43.712	8.41636	2.3768	0.0018344	0.032933	Glyma.05G103400	GRAS family transcription factor
Glyma.05G103600.Wm82.a2.v1	325.268	910.112	-1.4844	1.14e-06	9.78e-05	Glyma.05G103600	root hair specific 19
Glyma.05G103900.Wm82.a2.v1	306.106	162.063	0.91747	0.0025458	0.041767	Glyma.05G103900
Glyma.05G108600.Wm82.a2.v1	1029.5	571.918	0.84806	0.00037033	0.01002	Glyma.05G108600	Integrase-type DNA-binding superfamily protein
Glyma.05G110200.Wm82.a2.v1	16038.9	9521.52	0.75231	0.00028582	0.0082279	Glyma.05G110200	Tubulin/FtsZ family protein
Glyma.05G111400.Wm82.a2.v1	42.835	6.43416	2.735	0.00066866	0.01541	Glyma.05G111400	C2H2 and C2HC zinc fingers superfamily protein
Glyma.05G119600.Wm82.a2.v1	71.6897	284.025	-1.9862	0.0025682	0.042005	Glyma.05G119600	BRI1-associated receptor kinase
Glyma.05G122600.Wm82.a2.v1	9.97516	60.4464	-2.5992	0.00010488	0.0039076	Glyma.05G122600
Glyma.05G125300.Wm82.a2.v1	48.7122	8.443	2.5285	0.00058976	0.014122	Glyma.05G125300
Glyma.05G126800.Wm82.a2.v1	10.3589	149.025	-3.8466	2.82e-11	8.63e-09	Glyma.05G126800
Glyma.05G128400.Wm82.a2.v1	105.511	397.458	-1.9134	5.14e-10	1.18e-07	Glyma.05G128400
Glyma.05G129600.Wm82.a2.v1	1149.52	643.168	0.83777	0.00036163	0.0098266	Glyma.05G129600	3-ketoacyl-acyl carrier protein synthase I
Glyma.05G130700.Wm82.a2.v1	1062	623.053	0.76936	0.0011574	0.023308	Glyma.05G130700	P-loop containing nucleoside triphosphate hydrolases superfamily protein
Glyma.05G132500.Wm82.a2.v1	4738.26	2833.13	0.74196	0.00047691	0.012058	Glyma.05G132500	Ribosomal protein L35Ae family protein
Glyma.05G133400.Wm82.a2.v1	40.1832	111.035	-1.4664	0.0012653	0.024966	Glyma.05G133400	Pectin lyase-like superfamily protein
Glyma.05G134000.Wm82.a2.v1	202.391	76.8822	1.3964	0.00010403	0.0038868	Glyma.05G134000	F-box family protein
Glyma.05G137300.Wm82.a2.v1	147.393	50.1385	1.5557	0.00014683	0.0050259	Glyma.05G137300
Glyma.05G137800.Wm82.a2.v1	3.47824	92.7984	-4.7377	6.77e-07	6.2e-05	Glyma.05G137800	senescence-related gene 1
Glyma.05G141000.Wm82.a2.v1	2300.28	1261.63	0.86652	8.81e-05	0.0034069	Glyma.05G141000	pyruvate dehydrogenase E1 beta
Glyma.05G141300.Wm82.a2.v1	147.574	285.866	-0.9539	0.0021653	0.037323	Glyma.05G141300	Aldolase-type TIM barrel family protein
Glyma.05G141600.Wm82.a2.v1	449.751	177.127	1.3443	2.38e-06	0.00018063	Glyma.05G141600
Glyma.05G141700.Wm82.a2.v1	99.5324	36.6707	1.4405	0.0023241	0.039147	Glyma.05G141700	receptor like protein 29
Glyma.05G145200.Wm82.a2.v1	316.608	685.727	-1.1149	0.00074078	0.016619	Glyma.05G145200	Ankyrin repeat family protein
Glyma.05G145700.Wm82.a2.v1	570.288	319.161	0.83741	0.0013699	0.026541	Glyma.05G145700	Remorin family protein
Glyma.05G146800.Wm82.a2.v1	2849.56	1503.6	0.92232	2.43e-05	0.0012302	Glyma.05G146800	Ribosomal protein L22p/L17e family protein
Glyma.05G147700.Wm82.a2.v1	2358.81	1464.28	0.68787	0.0016813	0.030865	Glyma.05G147700	glycosylphosphatidylinositol-anchored lipid protein transfer 1
Glyma.05G148800.Wm82.a2.v1	300.423	839.534	-1.4826	7.73e-06	0.00048535	Glyma.05G148800	K-box region and MADS-box transcription factor family protein							AtSEP3	Functions with SEPALLATA1/AGL2 and SEPALLATA2/AGL4 to ensure proper development of petals, stamens and carpels and to prevent the indeterminate growth of the flower meristem
Glyma.05G148900.Wm82.a2.v1	432.132	246.022	0.81269	0.0032253	0.049655	Glyma.05G148900	DNA primase, large subunit family
Glyma.05G150400.Wm82.a2.v1	1026.51	4201.45	-2.0331	2.55e-05	0.0012745	Glyma.05G150400	xyloglucan endotransglucosylase/hydrolase 16
Glyma.05G150600.Wm82.a2.v1	141.389	268.894	-0.92737	0.0032076	0.049495	Glyma.05G150600	indole-3-acetate beta-D-glucosyltransferase
Glyma.05G151000.Wm82.a2.v1	230.997	67.9729	1.7648	7.73e-07	7e-05	Glyma.05G151000	Subtilase family protein
Glyma.05G152200.Wm82.a2.v1	394.091	856.968	-1.1207	0.0014399	0.027438	Glyma.05G152200	Subtilisin-like serine endopeptidase family protein
Glyma.05G152300.Wm82.a2.v1	515.247	1167.56	-1.1802	0.00011836	0.0042899	Glyma.05G152300	UDP-D-glucuronate 4-epimerase 6
Glyma.05G152500.Wm82.a2.v1	7063.94	4560.75	0.6312	0.0026084	0.04246	Glyma.05G152500	HXXXD-type acyl-transferase family protein
Glyma.05G156300.Wm82.a2.v1	1305.76	2771.13	-1.0856	7.94e-07	7.14e-05	Glyma.05G156300	ACD1-like
Glyma.05G158800.Wm82.a2.v1	361.918	196.912	0.87811	0.002445	0.040598	Glyma.05G158800	Leucine-rich repeat protein kinase family protein
Glyma.05G158900.Wm82.a2.v1	377.151	189.321	0.9943	0.00059656	0.014243	Glyma.05G158900	myb-like HTH transcriptional regulator family protein
Glyma.05G161600.Wm82.a2.v1	106.185	449.592	-2.082	2.15e-07	2.35e-05	Glyma.05G161600	glutathione S-transferase tau 7
Glyma.05G162800.Wm82.a2.v1	281.194	512.303	-0.86543	0.0012484	0.024734	Glyma.05G162800	receptor-like kinase in flowers 1
Glyma.05G165500.Wm82.a2.v1	2182.06	1210.98	0.84952	0.00012917	0.0045747	Glyma.05G165500	T-complex protein 1 alpha subunit
Glyma.05G165700.Wm82.a2.v1	75.4926	15.418	2.2917	0.00018323	0.0059654	Glyma.05G165700
Glyma.05G169000.Wm82.a2.v1	642.285	345.859	0.89303	0.00058267	0.013988	Glyma.05G169000
Glyma.05G169100.Wm82.a2.v1	107.851	5.45904	4.3042	3.98e-12	1.51e-09	Glyma.05G169100	RmlC-like cupins superfamily protein
Glyma.05G170700.Wm82.a2.v1	230.854	115.01	1.0052	0.0024917	0.041076	Glyma.05G170700	Subtilase family protein
Glyma.05G171500.Wm82.a2.v1	168.431	51.5052	1.7094	0.00034791	0.0095348	Glyma.05G171500	Carbohydrate-binding X8 domain superfamily protein
Glyma.05G174300.Wm82.a2.v1	3877.99	2199.36	0.81822	0.00013602	0.0047364	Glyma.05G174300	60S acidic ribosomal protein family
Glyma.05G176300.Wm82.a2.v1	1014.2	537.909	0.91491	0.00013237	0.00466	Glyma.05G176300	RAB GTPase homolog A4A
Glyma.05G180600.Wm82.a2.v1	9897.02	29173.9	-1.5596	3.7e-05	0.0016928	Glyma.05G180600	myo-inositol-1-phosphate synthase 3
Glyma.05G181000.Wm82.a2.v1	1288.58	788.742	0.70815	0.0021368	0.037002	Glyma.05G181000	aspartate aminotransferase
Glyma.05G181200.Wm82.a2.v1	0.501709	915.078	-10.833	4.38e-05	0.0019205	Glyma.05G181200
Glyma.05G183500.Wm82.a2.v1	241.512	517.072	-1.0983	5.29e-05	0.002241	Glyma.05G183500	stress enhanced protein 2
Glyma.05G184000.Wm82.a2.v1	2675.31	1710.48	0.64531	0.0029944	0.047052	Glyma.05G184000	Ribosomal protein L6 family protein
Glyma.05G184100.Wm82.a2.v1	2968.54	1747.45	0.7645	0.00042222	0.011036	Glyma.05G184100	Ribosomal protein L6 family protein
Glyma.05G185700.Wm82.a2.v1	83.5452	186.708	-1.1602	0.0013356	0.026023	Glyma.05G185700	nucleotide sugar transporter-KT 1
Glyma.05G187700.Wm82.a2.v1	4108.82	2557.27	0.68412	0.00132	0.025802	Glyma.05G187700	cinnamyl alcohol dehydrogenase 9
Glyma.05G188600.Wm82.a2.v1	2168.38	923.913	1.2308	0.0022115	0.037902	Glyma.05G188600	Histone superfamily protein
Glyma.05G194100.Wm82.a2.v1	172.592	380.694	-1.1413	9.56e-05	0.0036438	Glyma.05G194100	alpha/beta-Hydrolases superfamily protein
Glyma.05G195500.Wm82.a2.v1	270.51	519.939	-0.94266	0.0004383	0.011345	Glyma.05G195500	fatty acid amide hydrolase
Glyma.05G195900.Wm82.a2.v1	515.707	285.855	0.85127	0.0014556	0.027656	Glyma.05G195900
Glyma.05G196200.Wm82.a2.v1	3260.5	1987.4	0.71421	0.0010881	0.02221	Glyma.05G196200
Glyma.05G198700.Wm82.a2.v1	726.488	1729.74	-1.2515	0.00077658	0.017205	Glyma.05G198700	NADPH/respiratory burst oxidase protein D
Glyma.05G201300.Wm82.a2.v1	133.746	257.348	-0.94423	0.0032179	0.049589	Glyma.05G201300	acyl carrier protein 4
Glyma.05G201700.Wm82.a2.v1	401.777	145.231	1.468	0.00061968	0.014613	Glyma.05G201700	basic helix-loop-helix (bHLH) DNA-binding superfamily protein
Glyma.05G202700.Wm82.a2.v1	511.208	2497.35	-2.2884	1.18e-22	1.62e-19	Glyma.05G202700	Nodulin MtN3 family protein
Glyma.05G203300.Wm82.a2.v1	1738.1	1025.14	0.76169	0.00068773	0.015725	Glyma.05G203300	hydroxysteroid dehydrogenase 2
Glyma.05G203700.Wm82.a2.v1	2914.59	1760.11	0.72763	0.0007855	0.017323	Glyma.05G203700	Heavy metal transport/detoxification superfamily protein
Glyma.05G204100.Wm82.a2.v1	1377.7	598.459	1.2029	2.9e-07	3.01e-05	Glyma.05G204100	Squamosa promoter-binding protein-like (SBP domain) transcription factor family protein
Glyma.05G204600.Wm82.a2.v1	256.209	636.337	-1.3125	6.96e-05	0.00282	Glyma.05G204600	osmotin 34
Glyma.05G204700.Wm82.a2.v1	598.75	1153.14	-0.94554	0.0019495	0.034521	Glyma.05G204700	UDP-D-glucose/UDP-D-galactose 4-epimerase 1
Glyma.05G207500.Wm82.a2.v1	197.809	381.251	-0.94664	0.0010272	0.021283	Glyma.05G207500	beta-6 tubulin
Glyma.05G208400.Wm82.a2.v1	889.767	456.468	0.96291	8.39e-05	0.0032824	Glyma.05G208400	GMP synthase (glutamine-hydrolyzing), putative / glutamine amidotransferase, putative
Glyma.05G209100.Wm82.a2.v1	461.425	766.557	-0.7323	0.0030323	0.047534	Glyma.05G209100	hydroxyproline-rich glycoprotein family protein
Glyma.05G211100.Wm82.a2.v1	3666.12	2189.92	0.74338	0.00053234	0.013067	Glyma.05G211100	RNA binding Plectin/S10 domain-containing protein
Glyma.05G215600.Wm82.a2.v1	365.464	884.218	-1.2747	3.01e-07	3.11e-05	Glyma.05G215600	Transmembrane amino acid transporter family protein
Glyma.05G215900.Wm82.a2.v1	52.6204	222.076	-2.0774	8.94e-05	0.0034438	Glyma.05G215900	WRKY family transcription factor
Glyma.05G216300.Wm82.a2.v1	34.7908	5.47503	2.6678	0.0024737	0.040929	Glyma.05G216300
Glyma.05G216700.Wm82.a2.v1	4059.08	2313	0.81139	0.00014756	0.00504	Glyma.05G216700	Nucleoside diphosphate kinase family protein
Glyma.05G218400.Wm82.a2.v1	941.11	1988.55	-1.0793	0.00016403	0.0054777	Glyma.05G218400	Glutaredoxin family protein
Glyma.05G218500.Wm82.a2.v1	245.357	432.703	-0.81849	0.0031797	0.049205	Glyma.05G218500	DCD (Development and Cell Death) domain protein
Glyma.05G219100.Wm82.a2.v1	19.4823	188.109	-3.2713	0.00024304	0.0073234	Glyma.05G219100
Glyma.05G221400.Wm82.a2.v1	2143.86	1123.28	0.9325	2.77e-05	0.0013657	Glyma.05G221400	Mitochondrial outer membrane translocase complex, subunit Tom7
Glyma.05G222000.Wm82.a2.v1	127.207	309.037	-1.2806	4.25e-05	0.0018789	Glyma.05G222000	galacturonic acid kinase
Glyma.05G223800.Wm82.a2.v1	1928.85	1220.11	0.66072	0.0029276	0.046366	Glyma.05G223800	Ribosomal protein L31e family protein
Glyma.05G225300.Wm82.a2.v1	406.899	190.971	1.0913	0.00013621	0.0047364	Glyma.05G225300	Leucine-rich repeat (LRR) family protein
Glyma.05G225900.Wm82.a2.v1	91.0412	393.8	-2.1129	2.94e-07	3.05e-05	Glyma.05G225900	oxidative stress 3
Glyma.05G228400.Wm82.a2.v1	24.3308	91.1386	-1.9053	0.00023042	0.0070834	Glyma.05G228400	sugar transporter 14
Glyma.05G232300.Wm82.a2.v1	78.6883	20.3149	1.9536	0.00042347	0.01105	Glyma.05G232300	Heavy metal transport/detoxification superfamily protein
Glyma.05G233400.Wm82.a2.v1	320.997	671.846	-1.0656	0.0012672	0.024994	Glyma.05G233400	aluminum-activated malate transporter 9
Glyma.05G234600.Wm82.a2.v1	24.8831	165.365	-2.7324	1.51e-09	3.03e-07	Glyma.05G234600	myb domain protein 116
Glyma.05G234800.Wm82.a2.v1	3534.91	2050.8	0.78549	0.0002611	0.0077057	Glyma.05G234800	Ribosomal protein S19 family protein
Glyma.05G235300.Wm82.a2.v1	2158.76	1273.7	0.76118	0.00058165	0.013971	Glyma.05G235300
Glyma.05G236300.Wm82.a2.v1	405.12	757.128	-0.90219	0.00030536	0.0086451	Glyma.05G236300	PLANT CADMIUM RESISTANCE 2
Glyma.05G237000.Wm82.a2.v1	2286.05	1436.57	0.67023	0.0022433	0.038257	Glyma.05G237000	Phosphoglucomutase/phosphomannomutase family protein
Glyma.05G238000.Wm82.a2.v1	3634.35	2034.19	0.83724	0.00010029	0.0037772	Glyma.05G238000	Ribosomal protein S7e family protein
Glyma.05G239000.Wm82.a2.v1	3502.65	2087.58	0.74661	0.00051101	0.012667	Glyma.05G239000	Ribosomal protein S5 family protein
Glyma.05G241100.Wm82.a2.v1	1316.34	798.366	0.72141	0.001754	0.031858	Glyma.05G241100	translocase of the outer mitochondrial membrane 40
Glyma.05G241200.Wm82.a2.v1	5095.26	3055.06	0.73796	0.00049925	0.012502	Glyma.05G241200	Ribosomal protein S5 domain 2-like superfamily protein
Glyma.05G243200.Wm82.a2.v1	550.447	1228.81	-1.1586	9.7e-07	8.42e-05	Glyma.05G243200	plastid movement impaired1
Glyma.05G243800.Wm82.a2.v1	11871.5	7142.07	0.73309	0.00044103	0.011385	Glyma.05G243800	receptor for activated C kinase 1C
Glyma.05G247800.Wm82.a2.v1	993.549	2460.4	-1.3082	6.41e-09	1.06e-06	Glyma.05G247800	purple acid phosphatase 3
Glyma.06G003900.Wm82.a2.v1	697.355	402.77	0.79194	0.0016318	0.030141	Glyma.06G003900	actin depolymerizing factor 5
Glyma.06G005100.Wm82.a2.v1	122.055	724.561	-2.5696	1.01e-09	2.14e-07	Glyma.06G005100	rotamase CYP 3
Glyma.06G005900.Wm82.a2.v1	437.752	245.438	0.83475	0.0024825	0.041006	Glyma.06G005900	Calcium-binding EF-hand family protein
Glyma.06G010500.Wm82.a2.v1	776.895	332.455	1.2246	1.34e-06	0.00011169	Glyma.06G010500	SEC14-like 3
Glyma.06G017900.Wm82.a2.v1	2673.05	5854.06	-1.131	1.15e-07	1.36e-05	Glyma.06G017900	catalase 2
Glyma.06G018900.Wm82.a2.v1	278.908	112.461	1.3104	5.08e-05	0.0021665	Glyma.06G018900
Glyma.06G019800.Wm82.a2.v1	633.229	274.86	1.204	4.4e-06	0.00030307	Glyma.06G019800	SKU5 similar 5
Glyma.06G021200.Wm82.a2.v1	850.344	5613.07	-2.7227	9.98e-22	1.29e-18	Glyma.06G021200	DC1 domain-containing protein
Glyma.06G022300.Wm82.a2.v1	122.059	13.3825	3.1892	1.41e-09	2.84e-07	Glyma.06G022300	Basic-leucine zipper (bZIP) transcription factor family protein
Glyma.06G024100.Wm82.a2.v1	2637.36	1562.52	0.75522	0.0028091	0.044844	Glyma.06G024100	tubulin beta-1 chain
Glyma.06G025300.Wm82.a2.v1	412.114	217.645	0.92107	0.0010614	0.021813	Glyma.06G025300	SAUR-like auxin-responsive protein family
Glyma.06G025900.Wm82.a2.v1	2638.93	1650.91	0.67669	0.0019494	0.034521	Glyma.06G025900	Regulator of chromosome condensation (RCC1) family protein
Glyma.06G028100.Wm82.a2.v1	174.84	78.7525	1.1506	0.0021451	0.037066	Glyma.06G028100	purple acid phosphatase 12
Glyma.06G028700.Wm82.a2.v1	150.905	49.6722	1.6031	0.00041254	0.010854	Glyma.06G028700	beta-galactosidase 3
Glyma.06G030500.Wm82.a2.v1	550.978	1103.77	-1.0024	0.00010489	0.0039076	Glyma.06G030500	Glycosyl hydrolase superfamily protein
Glyma.06G042900.Wm82.a2.v1	2779.03	1473.04	0.91579	0.00094622	0.02004	Glyma.06G042900	CYCLIN D3;2
Glyma.06G044400.Wm82.a2.v1	8.91273	42.628	-2.2579	0.003134	0.048656	Glyma.06G044400	Gibberellin-regulated family protein
Glyma.06G049200.Wm82.a2.v1	1105.82	464.064	1.2527	2.03e-07	2.23e-05	Glyma.06G049200	Integrase-type DNA-binding superfamily protein
Glyma.06G049500.Wm82.a2.v1	1154.89	467.517	1.3047	0.00039263	0.01045	Glyma.06G049500	FAD/NAD(P)-binding oxidoreductase family protein
Glyma.06G050100.Wm82.a2.v1	40.8282	773.943	-4.2446	2.86e-07	2.99e-05	Glyma.06G050100	branched-chain amino acid transaminase 2
Glyma.06G050300.Wm82.a2.v1	286.957	1009.74	-1.8151	0.0010869	0.022202	Glyma.06G050300	CCCH-type zinc finger family protein
Glyma.06G050700.Wm82.a2.v1	1004.97	1730.13	-0.78373	0.00050688	0.012608	Glyma.06G050700	gamma vacuolar processing enzyme
Glyma.06G051600.Wm82.a2.v1	397.902	218.138	0.86717	0.0021619	0.037305	Glyma.06G051600	homeobox gene 1
Glyma.06G052000.Wm82.a2.v1	324.547	647.535	-0.99653	0.00011625	0.0042328	Glyma.06G052000	iron regulated transporter 3
Glyma.06G052600.Wm82.a2.v1	770.246	1282.9	-0.73602	0.0023313	0.039212	Glyma.06G052600	Thioredoxin superfamily protein
Glyma.06G052800.Wm82.a2.v1	439.274	195.364	1.169	3.57e-05	0.0016501	Glyma.06G052800	IQ-domain 6
Glyma.06G053300.Wm82.a2.v1	21.3627	82.6796	-1.9524	0.0003152	0.0088456	Glyma.06G053300	Protein of unknown function (DUF3511)
Glyma.06G058200.Wm82.a2.v1	118.737	252.36	-1.0877	0.00087423	0.01883	Glyma.06G058200	3beta-hydroxysteroid-dehydrogenase/decarboxylase isoform 2
Glyma.06G058500.Wm82.a2.v1	13747.7	8349.72	0.7194	0.00053758	0.013148	Glyma.06G058500	3-ketoacyl-CoA synthase 10
Glyma.06G060100.Wm82.a2.v1	410.133	161.651	1.3432	3.98e-06	0.00027871	Glyma.06G060100	Peroxidase superfamily protein
Glyma.06G061400.Wm82.a2.v1	351.96	154.087	1.1917	7.05e-05	0.0028485	Glyma.06G061400	Phototropic-responsive NPH3 family protein
Glyma.06G064100.Wm82.a2.v1	1542.61	771.134	1.0003	1.28e-05	0.00073404	Glyma.06G064100	Ribosomal protein L39 family protein
Glyma.06G064200.Wm82.a2.v1	1433.55	851.352	0.75177	0.00099046	0.020701	Glyma.06G064200	Ribosomal protein L39 family protein
Glyma.06G065800.Wm82.a2.v1	489.862	258.232	0.92371	0.00066718	0.015385	Glyma.06G065800
Glyma.06G074800.Wm82.a2.v1	177.508	83.8465	1.0821	0.0029801	0.046935	Glyma.06G074800
Glyma.06G074900.Wm82.a2.v1	701.846	384.968	0.86642	0.0019576	0.034627	Glyma.06G074900	N-acetyl-l-glutamate kinase
Glyma.06G076100.Wm82.a2.v1	1781.21	5365.21	-1.5908	2.67e-07	2.84e-05	Glyma.06G076100	H(+)-ATPase 5
Glyma.06G077200.Wm82.a2.v1	973.346	2184.26	-1.1661	1.38e-05	0.00078298	Glyma.06G077200
Glyma.06G078100.Wm82.a2.v1	326.786	936.001	-1.5182	0.0015239	0.0286	Glyma.06G078100	protein kinase C-like zinc finger protein
Glyma.06G079500.Wm82.a2.v1	50.4746	232.165	-2.2015	0.00022592	0.0069765	Glyma.06G079500	Protein of unknown function, DUF599
Glyma.06G082200.Wm82.a2.v1	725.902	389.681	0.89748	0.00037083	0.010026	Glyma.06G082200	La protein 1
Glyma.06G083600.Wm82.a2.v1	528.983	300.034	0.81809	0.0020086	0.035243	Glyma.06G083600	ARM repeat superfamily protein
Glyma.06G086300.Wm82.a2.v1	199.567	92.1563	1.1147	0.0015588	0.029141	Glyma.06G086300
Glyma.06G088200.Wm82.a2.v1	160.737	350.674	-1.1254	0.00015788	0.0053094	Glyma.06G088200	amino acid permease 1
Glyma.06G088300.Wm82.a2.v1	116.966	382.514	-1.7094	0.00084229	0.018298	Glyma.06G088300	amino acid permease 8
Glyma.06G090200.Wm82.a2.v1	52.3338	236.231	-2.1744	3.48e-09	6.1e-07	Glyma.06G090200	amino acid permease 6
Glyma.06G090500.Wm82.a2.v1	17189.7	9965.21	0.78657	0.00015269	0.005182	Glyma.06G090500	tubulin alpha-2 chain
Glyma.06G090800.Wm82.a2.v1	369.848	2736.34	-2.8872	9.05e-10	1.94e-07	Glyma.06G090800	Leucine-rich receptor-like protein kinase family protein
Glyma.06G091100.Wm82.a2.v1	351.041	981.402	-1.4832	4.02e-06	0.00028036	Glyma.06G091100	MATE efflux family protein
Glyma.06G091900.Wm82.a2.v1	27.4085	143.827	-2.3916	1.15e-07	1.36e-05	Glyma.06G091900	hydroxyproline-rich glycoprotein family protein
Glyma.06G094000.Wm82.a2.v1	1587.51	628.12	1.3377	2.02e-05	0.0010529	Glyma.06G094000	Rho GTPase activation protein (RhoGAP) with PH domain
Glyma.06G095000.Wm82.a2.v1	459.444	258.142	0.83173	0.0023635	0.039615	Glyma.06G095000	Protein kinase superfamily protein
Glyma.06G099600.Wm82.a2.v1	110.469	33.74	1.7111	0.00024416	0.0073369	Glyma.06G099600	MATE efflux family protein
Glyma.06G104700.Wm82.a2.v1	359.308	137.483	1.386	4.57e-06	0.00031431	Glyma.06G104700
Glyma.06G104800.Wm82.a2.v1	82.8115	240.179	-1.5362	3.17e-05	0.001514	Glyma.06G104800	Haloacid dehalogenase-like hydrolase (HAD) superfamily protein
Glyma.06G106200.Wm82.a2.v1	316.031	613.462	-0.95691	0.001499	0.028231	Glyma.06G106200	slufate transporter 2;1
Glyma.06G106700.Wm82.a2.v1	11.3538	64.4055	-2.504	0.00010833	0.004005	Glyma.06G106700	Heavy metal transport/detoxification superfamily protein
Glyma.06G112200.Wm82.a2.v1	105.393	2640.32	-4.6469	1.52e-67	1.46e-63	Glyma.06G112200	nodulin MtN21 /EamA-like transporter family protein
Glyma.06G112500.Wm82.a2.v1	676.583	351.683	0.94399	0.00021193	0.0066297	Glyma.06G112500	lysm domain GPI-anchored protein 1 precursor
Glyma.06G112700.Wm82.a2.v1	1278.47	683.214	0.90401	0.00010269	0.0038438	Glyma.06G112700	Adenine nucleotide alpha hydrolases-like superfamily protein
Glyma.06G114000.Wm82.a2.v1	662.194	1922.93	-1.538	2.63e-11	8.14e-09	Glyma.06G114000	NAC (No Apical Meristem) domain transcriptional regulator superfamily protein
Glyma.06G118000.Wm82.a2.v1	213.964	451.379	-1.077	0.00011424	0.0041818	Glyma.06G118000	subunit NDH-M of NAD(P)H:plastoquinone dehydrogenase complex
Glyma.06G120300.Wm82.a2.v1	1028.35	1825.82	-0.82821	0.00022054	0.006841	Glyma.06G120300	Thiamin diphosphate-binding fold (THDP-binding) superfamily protein
Glyma.06G120500.Wm82.a2.v1	527.415	1328.22	-1.3325	3.98e-07	3.99e-05	Glyma.06G120500	ACT domain repeat 3
Glyma.06G121300.Wm82.a2.v1	342.528	890.759	-1.3788	3.55e-08	4.86e-06	Glyma.06G121300	SCARECROW-like 1
Glyma.06G122200.Wm82.a2.v1	15.8524	91.6581	-2.5316	4.71e-06	0.00032173	Glyma.06G122200	Nodulin MtN3 family protein
Glyma.06G122400.Wm82.a2.v1	158.663	308.554	-0.95956	0.0016025	0.029725	Glyma.06G122400	Mog1/PsbP/DUF1795-like photosystem II reaction center PsbP family protein
Glyma.06G122600.Wm82.a2.v1	676.195	324.17	1.0607	3.75e-05	0.0017067	Glyma.06G122600	alcohol dehydrogenase 1
Glyma.06G123800.Wm82.a2.v1	82.5418	256.801	-1.6375	1.62e-06	0.00013213	Glyma.06G123800	pathogenesis-related family protein
Glyma.06G125100.Wm82.a2.v1	597.878	216.372	1.4663	5.98e-08	7.55e-06	Glyma.06G125100	cytokinin response factor 4
Glyma.06G125800.Wm82.a2.v1	11.396	60.9926	-2.4201	0.00022698	0.0070032	Glyma.06G125800	Nodulin MtN3 family protein
Glyma.06G127300.Wm82.a2.v1	149.4	365.407	-1.2903	0.00012846	0.0045597	Glyma.06G127300	RING/U-box superfamily protein
Glyma.06G133600.Wm82.a2.v1	2162.82	1342.61	0.68787	0.0017797	0.032143	Glyma.06G133600	ubiquitin extension protein 1
Glyma.06G133900.Wm82.a2.v1	107.943	22.8166	2.2421	6.95e-06	0.00044253	Glyma.06G133900
Glyma.06G135000.Wm82.a2.v1	5.47664	53.5514	-3.2896	1.8e-05	0.00095808	Glyma.06G135000
Glyma.06G136200.Wm82.a2.v1	470.992	995.427	-1.0796	8.72e-06	0.00053735	Glyma.06G136200	Polyketide cyclase/dehydrase and lipid transport superfamily protein
Glyma.06G136900.Wm82.a2.v1	1255.56	783.001	0.68125	0.0031746	0.049142	Glyma.06G136900	Transducin/WD40 repeat-like superfamily protein
Glyma.06G137200.Wm82.a2.v1	355.426	148.883	1.2554	2.92e-05	0.0014222	Glyma.06G137200	O-methyltransferase 1
Glyma.06G137300.Wm82.a2.v1	493.311	272.75	0.85492	0.0014849	0.028065	Glyma.06G137300	O-methyltransferase 1
Glyma.06G137800.Wm82.a2.v1	1418.03	864.154	0.71453	0.0017305	0.031516	Glyma.06G137800	nascent polypeptide-associated complex subunit alpha-like protein 2
Glyma.06G138400.Wm82.a2.v1	2192.18	1281.2	0.77487	0.00044894	0.011502	Glyma.06G138400	Ribosomal protein L6 family
Glyma.06G138500.Wm82.a2.v1	373.563	206.668	0.85403	0.0029199	0.046275	Glyma.06G138500	SPFH/Band 7/PHB domain-containing membrane-associated protein family
Glyma.06G138700.Wm82.a2.v1	1925.45	1099.06	0.80892	0.00028555	0.008225	Glyma.06G138700	Ribosomal protein L6 family
Glyma.06G140900.Wm82.a2.v1	1397.61	862.27	0.69675	0.0022687	0.038471	Glyma.06G140900	Ribosomal protein L16p/L10e family protein
Glyma.06G141900.Wm82.a2.v1	696.639	388.895	0.84103	0.0008344	0.018176	Glyma.06G141900
Glyma.06G146900.Wm82.a2.v1	1011.12	1811.91	-0.84156	0.00050998	0.012661	Glyma.06G146900	general control non-repressible 5
Glyma.06G147100.Wm82.a2.v1	9.47345	92.0764	-3.2809	3.75e-08	5.06e-06	Glyma.06G147100	WRKY DNA-binding protein 51
Glyma.06G151900.Wm82.a2.v1	21.4976	322.76	-3.9082	1.29e-23	2e-20	Glyma.06G151900	plant glycogenin-like starch initiation protein 1
Glyma.06G153200.Wm82.a2.v1	768.202	1231.52	-0.68088	0.0032132	0.049548	Glyma.06G153200	mitogen-activated protein kinase kinase kinase 3
Glyma.06G156600.Wm82.a2.v1	116.106	234.907	-1.0166	0.0020879	0.036329	Glyma.06G156600	amino acid permease 2
Glyma.06G157200.Wm82.a2.v1	869.146	397.466	1.1288	6.6e-05	0.0027029	Glyma.06G157200	beta-galactosidase 10
Glyma.06G157400.Wm82.a2.v1	136.925	280.726	-1.0358	0.0028817	0.045774	Glyma.06G157400	NAC (No Apical Meristem) domain transcriptional regulator superfamily protein
Glyma.06G164800.Wm82.a2.v1	1189.76	579.522	1.0377	1.15e-05	0.00067282	Glyma.06G164800	fibrillarin 2
Glyma.06G165600.Wm82.a2.v1	84.9829	28.7419	1.564	0.0022518	0.038319	Glyma.06G165600	Polynucleotide adenylyltransferase family protein
Glyma.06G168300.Wm82.a2.v1	1190.28	6031.08	-2.3411	6.01e-06	0.00039201	Glyma.06G168300	Heavy metal transport/detoxification superfamily protein
Glyma.06G172400.Wm82.a2.v1	855.537	492.422	0.79693	0.0011089	0.022547	Glyma.06G172400	Nucleic acid-binding, OB-fold-like protein
Glyma.06G172700.Wm82.a2.v1	10292.2	6386.87	0.68837	0.00096019	0.020236	Glyma.06G172700	glyceraldehyde-3-phosphate dehydrogenase C subunit 1
Glyma.06G175200.Wm82.a2.v1	280.106	488.676	-0.80291	0.002764	0.044373	Glyma.06G175200
Glyma.06G175600.Wm82.a2.v1	106.641	9074.02	-6.4109	0.0015478	0.02898	Glyma.06G175600	glyoxal oxidase-related protein
Glyma.06G177500.Wm82.a2.v1	59.1807	157.409	-1.4113	0.0013523	0.026241	Glyma.06G177500
Glyma.06G178300.Wm82.a2.v1	3415.14	1960.19	0.80095	0.0002018	0.0063838	Glyma.06G178300	Ribosomal protein L18e/L15 superfamily protein
Glyma.06G181800.Wm82.a2.v1	3.46981	124.652	-5.1669	0.00045374	0.011588	Glyma.06G181800	myb domain protein 98
Glyma.06G184200.Wm82.a2.v1	373.559	857.472	-1.1988	0.0014568	0.027665	Glyma.06G184200	trehalose-phosphatase/synthase 9
Glyma.06G184300.Wm82.a2.v1	124.926	368.348	-1.56	3.05e-05	0.0014764	Glyma.06G184300
Glyma.06G185900.Wm82.a2.v1	66.5377	232.426	-1.8045	4.77e-07	4.61e-05	Glyma.06G185900	Transducin/WD40 repeat-like superfamily protein
Glyma.06G188400.Wm82.a2.v1	43.2946	400.202	-3.2085	0.0032124	0.049548	Glyma.06G188400	Duplicated homeodomain-like superfamily protein
Glyma.06G188900.Wm82.a2.v1	495.689	281.451	0.81655	0.0023815	0.039861	Glyma.06G188900	catalytics
Glyma.06G190000.Wm82.a2.v1	284.967	114.533	1.315	4.12e-05	0.001836	Glyma.06G190000	Leucine-rich repeat protein kinase family protein
Glyma.06G190200.Wm82.a2.v1	506.992	1934.71	-1.9321	0.00031747	0.0088781	Glyma.06G190200	homeobox 1
Glyma.06G192500.Wm82.a2.v1	10172.7	6511.32	0.64369	0.0020069	0.035225	Glyma.06G192500	Ribosomal protein S4
Glyma.06G193000.Wm82.a2.v1	737.087	408.312	0.85216	0.00066505	0.015358	Glyma.06G193000	TEOSINTE BRANCHED, cycloidea and PCF (TCP) 14
Glyma.06G193200.Wm82.a2.v1	1849.1	1154.6	0.67944	0.0023526	0.039516	Glyma.06G193200	NAP1-related protein 2
Glyma.06G194500.Wm82.a2.v1	36.4055	5.45371	2.7388	0.0016792	0.030838	Glyma.06G194500	GDSL-like Lipase/Acylhydrolase superfamily protein
Glyma.06G197700.Wm82.a2.v1	113.235	22.8806	2.3071	0.0002003	0.0063464	Glyma.06G197700	putative endonuclease or glycosyl hydrolase with C2H2-type zinc finger domain
Glyma.06G204100.Wm82.a2.v1	737.513	410.113	0.84665	0.00070202	0.015966	Glyma.06G204100	ABI five binding protein 3
Glyma.06G205800.Wm82.a2.v1	253.587	557.574	-1.1367	3.33e-05	0.0015743	Glyma.06G205800	AGAMOUS-like 8
Glyma.06G208200.Wm82.a2.v1	482.868	261.848	0.8829	0.0011127	0.022596	Glyma.06G208200	enolase 1
Glyma.06G209400.Wm82.a2.v1	560.65	326.898	0.77826	0.0029764	0.046935	Glyma.06G209400	P-loop containing nucleoside triphosphate hydrolases superfamily protein
Glyma.06G210200.Wm82.a2.v1	146.647	373.823	-1.35	4.71e-05	0.0020278	Glyma.06G210200
Glyma.06G210600.Wm82.a2.v1	157.014	60.4518	1.377	0.00045349	0.011588	Glyma.06G210600	TCP family transcription factor
Glyma.06G211200.Wm82.a2.v1	33.3784	2368.37	-6.1488	2.34e-92	3.75e-88	Glyma.06G211200	HXXXD-type acyl-transferase family protein
Glyma.06G213400.Wm82.a2.v1	45.3014	129.759	-1.5182	0.00039371	0.010473	Glyma.06G213400	Homeodomain-like superfamily protein
Glyma.06G218500.Wm82.a2.v1	34.7318	112.921	-1.701	0.0002384	0.0072425	Glyma.06G218500	Nucleotide/sugar transporter family protein
Glyma.06G221900.Wm82.a2.v1	906.134	2198.81	-1.2789	0.0001031	0.0038563	Glyma.06G221900	Plant haem oxygenase (decyclizing) family protein
Glyma.06G226700.Wm82.a2.v1	29.3648	90.1368	-1.618	0.0012802	0.025199	Glyma.06G226700	Leucine-rich repeat transmembrane protein kinase
Glyma.06G227500.Wm82.a2.v1	509.126	220.256	1.2088	1.11e-05	0.00065278	Glyma.06G227500	Plant protein of unknown function (DUF641)
Glyma.06G235900.Wm82.a2.v1	6428.22	2375.73	1.4361	0.00059698	0.014245	Glyma.06G235900	Tyrosine transaminase family protein
Glyma.06G236000.Wm82.a2.v1	492.776	265.913	0.88998	0.00096235	0.020255	Glyma.06G236000	NAC (No Apical Meristem) domain transcriptional regulator superfamily protein
Glyma.06G237300.Wm82.a2.v1	107.884	27.3005	1.9825	4.31e-05	0.0018965	Glyma.06G237300	photosystem II stability/assembly factor, chloroplast (HCF136)
Glyma.06G244900.Wm82.a2.v1	366.324	128.688	1.5092	7.34e-07	6.68e-05	Glyma.06G244900
Glyma.06G248900.Wm82.a2.v1	343.266	3665.06	-3.4164	0.00034918	0.0095532	Glyma.06G248900	NAC (No Apical Meristem) domain transcriptional regulator superfamily protein
Glyma.06G249100.Wm82.a2.v1	133.278	469.717	-1.8174	5.5e-10	1.24e-07	Glyma.06G249100	NAC domain containing protein 2
Glyma.06G258200.Wm82.a2.v1	44.2811	119.795	-1.4358	0.0010461	0.021555	Glyma.06G258200	S-locus lectin protein kinase family protein
Glyma.06G258900.Wm82.a2.v1	206.616	495.723	-1.2626	5.1e-06	0.00034202	Glyma.06G258900	S-locus lectin protein kinase family protein
Glyma.06G260200.Wm82.a2.v1	11.4128	54.4679	-2.2547	0.00088497	0.018959	Glyma.06G260200	NAD(P)-linked oxidoreductase superfamily protein
Glyma.06G261800.Wm82.a2.v1	7.9599	59.4287	-2.9003	3.34e-05	0.001579	Glyma.06G261800	receptor kinase 3
Glyma.06G262100.Wm82.a2.v1	18.8963	144.09	-2.9308	7.69e-10	1.68e-07	Glyma.06G262100	receptor kinase 3
Glyma.06G262300.Wm82.a2.v1	24.3898	79.7436	-1.7091	0.0014048	0.026987	Glyma.06G262300	S-locus lectin protein kinase family protein
Glyma.06G265000.Wm82.a2.v1	108.504	273.458	-1.3336	4.12e-05	0.001836	Glyma.06G265000	disease resistance protein (TIR-NBS-LRR class)
Glyma.06G265100.Wm82.a2.v1	124.825	265.801	-1.0904	0.00069573	0.015861	Glyma.06G265100
Glyma.06G270500.Wm82.a2.v1	55.6771	424.91	-2.932	5.45e-19	5.56e-16	Glyma.06G270500	Dynein light chain type 1 family protein
Glyma.06G272500.Wm82.a2.v1	3399.88	1757.29	0.95213	1.12e-05	0.00065727	Glyma.06G272500	Ribosomal L5P family protein
Glyma.06G275500.Wm82.a2.v1	42.4092	155.035	-1.8701	6.5e-06	0.00041912	Glyma.06G275500
Glyma.06G285100.Wm82.a2.v1	1.97311	253.831	-7.0072	9.37e-10	2e-07	Glyma.06G285100	LOB domain-containing protein 2
Glyma.06G289500.Wm82.a2.v1	416.933	206.599	1.013	0.0003477	0.0095345	Glyma.06G289500
Glyma.06G290000.Wm82.a2.v1	128.32	320.221	-1.3193	2.19e-05	0.0011241	Glyma.06G290000	erf domain protein 9
Glyma.06G293400.Wm82.a2.v1	224.445	1353.09	-2.5918	1.59e-08	2.39e-06	Glyma.06G293400	RING membrane-anchor 1
Glyma.06G294100.Wm82.a2.v1	200.094	700.441	-1.8076	1.59e-11	5.18e-09	Glyma.06G294100	ankyrin repeat family protein
Glyma.06G294600.Wm82.a2.v1	64.5814	18.8522	1.7764	0.0026743	0.043357	Glyma.06G294600	expansin A20
Glyma.06G295400.Wm82.a2.v1	24.8578	114.957	-2.2093	5.17e-06	0.00034585	Glyma.06G295400
Glyma.06G295500.Wm82.a2.v1	105.211	321.996	-1.6137	3.7e-07	3.75e-05	Glyma.06G295500
Glyma.06G295600.Wm82.a2.v1	47.3588	144.69	-1.6113	0.00010193	0.0038274	Glyma.06G295600
Glyma.06G296600.Wm82.a2.v1	223.37	85.7861	1.3806	7.26e-05	0.0029097	Glyma.06G296600
Glyma.06G298400.Wm82.a2.v1	195.907	650.308	-1.731	3.23e-10	7.87e-08	Glyma.06G298400	Wound-responsive family protein
Glyma.06G299700.Wm82.a2.v1	340.61	172.617	0.98055	0.00093333	0.019836	Glyma.06G299700	Cyclin D6;1
Glyma.06G301500.Wm82.a2.v1	1869.21	3992.74	-1.0949	0.0014074	0.027026	Glyma.06G301500	beta-amylase 5
Glyma.06G303100.Wm82.a2.v1	9.96673	100.186	-3.3294	8.47e-09	1.36e-06	Glyma.06G303100	Homeodomain-like superfamily protein
Glyma.06G310000.Wm82.a2.v1	85.5605	194.08	-1.1816	0.0009463	0.02004	Glyma.06G310000	Disease resistance protein (TIR-NBS-LRR class) family
Glyma.06G310100.Wm82.a2.v1	565.553	2289.97	-2.0176	2.77e-05	0.0013657	Glyma.06G310100	alpha/beta-Hydrolases superfamily protein
Glyma.06G313500.Wm82.a2.v1	673.935	153.463	2.1347	1.85e-09	3.6e-07	Glyma.06G313500	zinc induced facilitator-like 1
Glyma.06G314200.Wm82.a2.v1	443.524	1185.98	-1.419	0.00031347	0.0088332	Glyma.06G314200	Plant invertase/pectin methylesterase inhibitor superfamily
Glyma.06G317200.Wm82.a2.v1	12.918	91.1972	-2.8196	7.89e-07	7.1e-05	Glyma.06G317200	Major facilitator superfamily protein
Glyma.06G317400.Wm82.a2.v1	2559.9	1450.14	0.81989	0.00018313	0.0059654	Glyma.06G317400	Ribosomal L5P family protein
Glyma.06G317500.Wm82.a2.v1	761.174	411.552	0.88715	0.00037006	0.01002	Glyma.06G317500	prohibitin 3
Glyma.06G319700.Wm82.a2.v1	488.155	1684.72	-1.7871	1.77e-10	4.61e-08	Glyma.06G319700	Leucine-rich repeat (LRR) family protein
Glyma.06G321200.Wm82.a2.v1	294.461	120.941	1.2838	0.0010872	0.022202	Glyma.06G321200	P-loop containing nucleoside triphosphate hydrolases superfamily protein
Glyma.06G323000.Wm82.a2.v1	2382.53	1206.43	0.98176	9.03e-06	0.00054912	Glyma.06G323000	Ribosomal L5P family protein
Glyma.06G324200.Wm82.a2.v1	876.727	473.112	0.88995	0.00036882	0.0099994	Glyma.06G324200	GDSL-like Lipase/Acylhydrolase superfamily protein
Glyma.06G324400.Wm82.a2.v1	12.9517	59.0104	-2.1878	0.00072849	0.016405	Glyma.06G324400	K-box region and MADS-box transcription factor family protein							AtAGL11	AT4G09960.?
Glyma.06G324700.Wm82.a2.v1	1349.48	789.518	0.77336	0.0007982	0.017565	Glyma.06G324700	P-loop containing nucleoside triphosphate hydrolases superfamily protein
Glyma.07G000300.Wm82.a2.v1	359.334	672.933	-0.90514	0.00076265	0.016975	Glyma.07G000300	O-acyltransferase (WSD1-like) family protein
Glyma.07G000500.Wm82.a2.v1	319.382	602.602	-0.91592	0.00082927	0.018103	Glyma.07G000500	high chlorophyll fluorescence phenotype 173
Glyma.07G004900.Wm82.a2.v1	2234.09	1308.08	0.77224	0.00046016	0.011715	Glyma.07G004900	Zinc-binding ribosomal protein family protein
Glyma.07G006500.Wm82.a2.v1	62.8993	235.218	-1.9029	2.7e-05	0.001342	Glyma.07G006500	sulfate transporter 3;4
Glyma.07G007000.Wm82.a2.v1	5691.37	9240.05	-0.69913	0.00085964	0.018582	Glyma.07G007000	lipoxygenase 1
Glyma.07G007400.Wm82.a2.v1	1564.82	947.111	0.7244	0.0014133	0.027095	Glyma.07G007400	eif4a-2
Glyma.07G008800.Wm82.a2.v1	89.414	27.3005	1.7116	0.00076436	0.016997	Glyma.07G008800	Glycosyl hydrolases family 32 protein
Glyma.07G009600.Wm82.a2.v1	484.626	264.704	0.87249	0.0012748	0.025112	Glyma.07G009600	heat shock protein 60-3A
Glyma.07G009900.Wm82.a2.v1	1750.45	772.725	1.1797	5.58e-06	0.00036829	Glyma.07G009900	Glucose-methanol-choline (GMC) oxidoreductase family protein
Glyma.07G012800.Wm82.a2.v1	3081.05	1575.44	0.96766	8.86e-06	0.0005422	Glyma.07G012800	Ribosomal L28e protein family
Glyma.07G013900.Wm82.a2.v1	565.608	1338.55	-1.2428	0.00011185	0.0041005	Glyma.07G013900	myo-inositol oxygenase 1
Glyma.07G020000.Wm82.a2.v1	6070.6	3582.37	0.76092	0.00031594	0.0088559	Glyma.07G020000	Ribosomal protein L30/L7 family protein
Glyma.07G021300.Wm82.a2.v1	271.243	877.595	-1.694	0.001012	0.021059	Glyma.07G021300
Glyma.07G021800.Wm82.a2.v1	609.859	1420.56	-1.2199	0.00043533	0.011292	Glyma.07G021800	Chaperone DnaJ-domain superfamily protein
Glyma.07G023000.Wm82.a2.v1	109.9	351.662	-1.678	2.35e-05	0.0011943	Glyma.07G023000	NDH-dependent cyclic electron flow 1
Glyma.07G023300.Wm82.a2.v1	30.326	158.222	-2.3833	1.38e-07	1.59e-05	Glyma.07G023300	WRKY DNA-binding protein 40
Glyma.07G023900.Wm82.a2.v1	6173.56	3917.07	0.65633	0.001815	0.032646	Glyma.07G023900	Ribosomal protein L7Ae/L30e/S12e/Gadd45 family protein
Glyma.07G028300.Wm82.a2.v1	852.721	1844.28	-1.1129	1.8e-05	0.00095522	Glyma.07G028300	Leucine-rich repeat family protein
Glyma.07G029600.Wm82.a2.v1	1289.41	515.031	1.324	2.36e-08	3.42e-06	Glyma.07G029600	Protein kinase superfamily protein
Glyma.07G031700.Wm82.a2.v1	170.522	657.776	-1.9476	1.16e-12	4.71e-10	Glyma.07G031700	Lactoylglutathione lyase / glyoxalase I family protein
Glyma.07G031900.Wm82.a2.v1	191.965	748.723	-1.9636	4.69e-10	1.09e-07	Glyma.07G031900
Glyma.07G032100.Wm82.a2.v1	46.1784	7.93946	2.5401	0.00077768	0.017215	Glyma.07G032100
Glyma.07G034900.Wm82.a2.v1	1157.28	5965.75	-2.366	1.65e-11	5.35e-09	Glyma.07G034900	lipoxygenase 1
Glyma.07G035800.Wm82.a2.v1	1858.67	3452.33	-0.8933	3.75e-05	0.0017067	Glyma.07G035800
Glyma.07G036700.Wm82.a2.v1	128.071	252.174	-0.97748	0.0023957	0.040044	Glyma.07G036700
Glyma.07G037000.Wm82.a2.v1	59.7667	182.727	-1.6123	2.29e-05	0.0011644	Glyma.07G037000	disease resistance protein (TIR-NBS-LRR class), putative
Glyma.07G038200.Wm82.a2.v1	1260.24	733.731	0.78038	0.00076264	0.016975	Glyma.07G038200	Integrase-type DNA-binding superfamily protein
Glyma.07G040400.Wm82.a2.v1	407.713	812.974	-0.99566	0.0019137	0.034035	Glyma.07G040400	Protein of unknown function (DUF1677)
Glyma.07G040600.Wm82.a2.v1	565.085	1069.87	-0.92089	0.0001096	0.0040396	Glyma.07G040600	inter-alpha-trypsin inhibitor heavy chain-related
Glyma.07G043000.Wm82.a2.v1	276.729	2167.95	-2.9698	0.00043106	0.011212	Glyma.07G043000	Dormancy/auxin associated family protein
Glyma.07G043300.Wm82.a2.v1	1.47984	1549.53	-10.032	3.92e-31	8.55e-28	Glyma.07G043300	cytochrome P450, family 704, subfamily B, polypeptide 1
Glyma.07G043800.Wm82.a2.v1	7672.22	4871.24	0.65536	0.0017635	0.031959	Glyma.07G043800	40s ribosomal protein SA B
Glyma.07G045700.Wm82.a2.v1	10.9701	80.2098	-2.8702	2.22e-06	0.00017184	Glyma.07G045700
Glyma.07G046900.Wm82.a2.v1	199.55	32.7702	2.6063	1.54e-10	4.12e-08	Glyma.07G046900	RNA-binding (RRM/RBD/RNP motifs) family protein
Glyma.07G048600.Wm82.a2.v1	82.0064	11.9358	2.7804	2.88e-06	0.00021138	Glyma.07G048600	2-oxoglutarate (2OG) and Fe(II)-dependent oxygenase superfamily protein
Glyma.07G050700.Wm82.a2.v1	271.741	140.286	0.95386	0.0024766	0.040954	Glyma.07G050700	RNA-binding (RRM/RBD/RNP motifs) family protein
Glyma.07G051100.Wm82.a2.v1	4.48166	58.4003	-3.7039	1.51e-06	0.00012431	Glyma.07G051100
Glyma.07G051900.Wm82.a2.v1	961.634	554.078	0.7954	0.00091016	0.019419	Glyma.07G051900
Glyma.07G052300.Wm82.a2.v1	15353.5	7500.59	1.0335	4.24e-06	0.00029369	Glyma.07G052300	cytochrome P450, family 78, subfamily A, polypeptide 6
Glyma.07G053400.Wm82.a2.v1	145.61	45.6439	1.6736	5.81e-05	0.0024258	Glyma.07G053400	Yippee family putative zinc-binding protein
Glyma.07G054100.Wm82.a2.v1	192.728	70.8663	1.4434	8.94e-05	0.0034438	Glyma.07G054100	laccase 6
Glyma.07G054800.Wm82.a2.v1	2947.16	1289.58	1.1924	6.13e-08	7.72e-06	Glyma.07G054800	auxin response factor 18
Glyma.07G056600.Wm82.a2.v1	685.875	333.857	1.0387	5.1e-05	0.0021737	Glyma.07G056600	P-loop containing nucleoside triphosphate hydrolases superfamily protein
Glyma.07G056900.Wm82.a2.v1	856.827	2166.35	-1.3382	3.18e-09	5.71e-07	Glyma.07G056900	regulatory component of ABA receptor 1
Glyma.07G057900.Wm82.a2.v1	157.039	347.101	-1.1442	0.00025527	0.0075897	Glyma.07G057900	Auxin-responsive GH3 family protein
Glyma.07G059900.Wm82.a2.v1	6569.43	3839.94	0.77468	0.0002358	0.0071891	Glyma.07G059900	ribosomal protein L5 B
Glyma.07G060000.Wm82.a2.v1	6408.14	3939.84	0.70177	0.00084391	0.018325	Glyma.07G060000	ribosomal protein L5 B
Glyma.07G060300.Wm82.a2.v1	529.885	297.871	0.83099	0.001726	0.03147	Glyma.07G060300	Dihydrodipicolinate reductase, bacterial/plant
Glyma.07G061600.Wm82.a2.v1	0.501709	39.5694	-6.3014	4.42e-05	0.0019313	Glyma.07G061600	chitinase A
Glyma.07G062600.Wm82.a2.v1	1179.95	612.835	0.94516	6.03e-05	0.0024955	Glyma.07G062600	Reticulon family protein
Glyma.07G069500.Wm82.a2.v1	1317.33	728.085	0.85544	0.00021597	0.0067254	Glyma.07G069500	cytochrome P450, family 86, subfamily A, polypeptide 8
Glyma.07G070300.Wm82.a2.v1	15.4687	84.7151	-2.4533	1.44e-05	0.00081002	Glyma.07G070300	U-box domain-containing protein kinase family protein
Glyma.07G073100.Wm82.a2.v1	873.341	1508.57	-0.78856	0.00053885	0.013173	Glyma.07G073100	Remorin family protein
Glyma.07G073500.Wm82.a2.v1	380.3	1806.09	-2.2477	2.75e-07	2.9e-05	Glyma.07G073500
Glyma.07G073800.Wm82.a2.v1	111.607	687.384	-2.6227	8.39e-05	0.0032824	Glyma.07G073800	NAD(P)-binding Rossmann-fold superfamily protein
Glyma.07G074100.Wm82.a2.v1	8.98017	75.7312	-3.0761	1.4e-06	0.00011601	Glyma.07G074100	NAD(P)-binding Rossmann-fold superfamily protein
Glyma.07G074300.Wm82.a2.v1	196.464	31.7845	2.6279	1.48e-10	4e-08	Glyma.07G074300	Homeodomain-like transcriptional regulator
Glyma.07G078100.Wm82.a2.v1	70.7705	310.451	-2.1331	5.36e-08	6.83e-06	Glyma.07G078100	NB-ARC domain-containing disease resistance protein
Glyma.07G080700.Wm82.a2.v1	137.612	419.726	-1.6088	0.0021938	0.037679	Glyma.07G080700	S-locus lectin protein kinase family protein
Glyma.07G080900.Wm82.a2.v1	800.387	399.477	1.0026	5.65e-05	0.0023696	Glyma.07G080900	AGAMOUS-like 20
Glyma.07G081300.Wm82.a2.v1	304.525	695.291	-1.1911	3.87e-06	0.00027362	Glyma.07G081300	AGAMOUS-like 6
Glyma.07G086400.Wm82.a2.v1	92.8753	222.768	-1.2622	0.0028716	0.045644	Glyma.07G086400	heat shock transcription factor C1
Glyma.07G086900.Wm82.a2.v1	23.4201	129.637	-2.4687	0.00089074	0.019066	Glyma.07G086900	serine-rich protein-related
Glyma.07G088000.Wm82.a2.v1	537.222	188.344	1.5121	0.0016764	0.030812	Glyma.07G088000
Glyma.07G089400.Wm82.a2.v1	637.369	1164.57	-0.86959	0.00052067	0.01284	Glyma.07G089400	alpha/beta-Hydrolases superfamily protein
Glyma.07G089500.Wm82.a2.v1	133.059	285.357	-1.1007	0.0004853	0.012225	Glyma.07G089500	Ribosomal protein L12/ ATP-dependent Clp protease adaptor protein ClpS family protein
Glyma.07G090000.Wm82.a2.v1	236.583	454.14	-0.94079	0.0006337	0.014798	Glyma.07G090000	Eukaryotic aspartyl protease family protein
Glyma.07G090600.Wm82.a2.v1	283.483	66.5636	2.0905	4.68e-05	0.0020213	Glyma.07G090600	Bifunctional inhibitor/lipid-transfer protein/seed storage 2S albumin superfamily protein
Glyma.07G092900.Wm82.a2.v1	4079.65	2595.43	0.65247	0.0022083	0.037882	Glyma.07G092900	Ribosomal protein S7e family protein
Glyma.07G095800.Wm82.a2.v1	31.7469	93.1261	-1.5526	0.001651	0.030426	Glyma.07G095800	suppressor of npr1-1 constitutive 4
Glyma.07G100500.Wm82.a2.v1	2076.15	1314.33	0.65958	0.0028348	0.0452	Glyma.07G100500	B-S glucosidase 44
Glyma.07G101000.Wm82.a2.v1	80.9439	17.3629	2.2209	7.84e-05	0.0031018	Glyma.07G101000	WUSCHEL related homeobox 1
Glyma.07G102500.Wm82.a2.v1	928.091	523.762	0.82536	0.0006322	0.014785	Glyma.07G102500	Auxin efflux carrier family protein
Glyma.07G103500.Wm82.a2.v1	839.339	381.56	1.1373	5.85e-05	0.0024397	Glyma.07G103500	receptor-like kinase 1
Glyma.07G104200.Wm82.a2.v1	309.239	558.322	-0.85238	0.0011903	0.023841	Glyma.07G104200	nudix hydrolase homolog 4
Glyma.07G104500.Wm82.a2.v1	297.585	641.263	-1.1076	2.08e-05	0.0010772	Glyma.07G104500	glutamine synthase clone R1
Glyma.07G107200.Wm82.a2.v1	314.58	93.5657	1.7494	6.72e-08	8.36e-06	Glyma.07G107200	homeobox protein 33
Glyma.07G115500.Wm82.a2.v1	1462.27	2976.14	-1.0252	0.0031361	0.048656	Glyma.07G115500	Acyl transferase/acyl hydrolase/lysophospholipase superfamily protein
Glyma.07G119700.Wm82.a2.v1	5.48507	38.6049	-2.8152	0.00095233	0.020124	Glyma.07G119700	2-oxoglutarate (2OG) and Fe(II)-dependent oxygenase superfamily protein
Glyma.07G121600.Wm82.a2.v1	9.92458	87.8109	-3.1453	1.21e-06	0.00010322	Glyma.07G121600
Glyma.07G121900.Wm82.a2.v1	444.785	1142.86	-1.3615	1.7e-08	2.52e-06	Glyma.07G121900	multidrug resistance-associated protein 9
Glyma.07G125600.Wm82.a2.v1	110.056	368.047	-1.7417	0.00029166	0.0083262	Glyma.07G125600	oxidative stress 3
Glyma.07G126600.Wm82.a2.v1	209.862	60.0228	1.8059	0.002125	0.036854	Glyma.07G126600	myo-inositol oxygenase 4
Glyma.07G127500.Wm82.a2.v1	3737.36	2148.03	0.799	0.00020036	0.0063464	Glyma.07G127500	Ribosomal protein L31e family protein
Glyma.07G137100.Wm82.a2.v1	394.926	190.355	1.0529	0.00024958	0.0074437	Glyma.07G137100	Mitochondrial glycoprotein family protein
Glyma.07G139200.Wm82.a2.v1	262.268	862.033	-1.7167	2.36e-11	7.34e-09	Glyma.07G139200
Glyma.07G139300.Wm82.a2.v1	204.828	573.098	-1.4844	5.16e-08	6.64e-06	Glyma.07G139300
Glyma.07G139800.Wm82.a2.v1	6.43791	53.5993	-3.0576	0.00040876	0.010778	Glyma.07G139800	glutathione S-transferase TAU 8
Glyma.07G140100.Wm82.a2.v1	33.7621	164.765	-2.2869	0.0017781	0.032143	Glyma.07G140100	glutathione S-transferase TAU 8
Glyma.07G140200.Wm82.a2.v1	722.276	1226.62	-0.76407	0.00099154	0.020715	Glyma.07G140200	glutathione S-transferase tau 7
Glyma.07G140400.Wm82.a2.v1	2777.65	4983.95	-0.84343	7.36e-05	0.0029412	Glyma.07G140400	glutathione S-transferase TAU 8
Glyma.07G141100.Wm82.a2.v1	1.00342	182.338	-7.5056	0.00031115	0.0087832	Glyma.07G141100	myb domain protein 113
Glyma.07G144800.Wm82.a2.v1	239.724	121.434	0.98121	0.0027518	0.044239	Glyma.07G144800	Transducin/WD40 repeat-like superfamily protein
Glyma.07G150400.Wm82.a2.v1	657.745	2141.75	-1.7032	2.99e-05	0.001456	Glyma.07G150400	SGNH hydrolase-type esterase superfamily protein
Glyma.07G150900.Wm82.a2.v1	223.526	546.096	-1.2887	2.26e-06	0.00017413	Glyma.07G150900	2-oxoglutarate (2OG) and Fe(II)-dependent oxygenase superfamily protein
Glyma.07G151100.Wm82.a2.v1	11.9736	92.6972	-2.9527	2.71e-07	2.87e-05	Glyma.07G151100	Homeodomain-like superfamily protein
Glyma.07G151300.Wm82.a2.v1	207.299	420.81	-1.0215	0.00030707	0.0086885	Glyma.07G151300	fatty acid desaturase 8
Glyma.07G153100.Wm82.a2.v1	393.522	214.523	0.87531	0.002062	0.035943	Glyma.07G153100	Thiamine pyrophosphate dependent pyruvate decarboxylase family protein
Glyma.07G163200.Wm82.a2.v1	83.7138	227.116	-1.4399	3.51e-05	0.0016297	Glyma.07G163200	extra-large G-protein 1
Glyma.07G165300.Wm82.a2.v1	129.188	318.545	-1.302	2.82e-05	0.0013828	Glyma.07G165300	hydroxyproline-rich glycoprotein family protein
Glyma.07G168500.Wm82.a2.v1	207.156	631.054	-1.607	2.78e-09	5.03e-07	Glyma.07G168500	2-oxoglutarate (2OG) and Fe(II)-dependent oxygenase superfamily protein
Glyma.07G168900.Wm82.a2.v1	420.61	1108.78	-1.3984	6.77e-06	0.00043289	Glyma.07G168900	tolB protein-related
Glyma.07G172000.Wm82.a2.v1	2434.89	4284.44	-0.81525	0.0031113	0.048368	Glyma.07G172000	UDP-Glycosyltransferase / trehalose-phosphatase family protein
Glyma.07G172500.Wm82.a2.v1	61.2549	4.46794	3.7771	6.49e-07	6.01e-05	Glyma.07G172500	KNOX Arabidopsis thaliana meinox
Glyma.07G179700.Wm82.a2.v1	372.526	203.144	0.87484	0.0023601	0.039577	Glyma.07G179700	oxidoreductases, acting on the aldehyde or oxo group of donors, NAD or NADP as acceptor;copper ion binding
Glyma.07G181400.Wm82.a2.v1	1161.05	361.887	1.6818	1.25e-10	3.42e-08	Glyma.07G181400
Glyma.07G181700.Wm82.a2.v1	95.0676	31.7472	1.5823	0.0012271	0.024393	Glyma.07G181700	GDP dissociation inhibitor family protein / Rab GTPase activator family protein
Glyma.07G182100.Wm82.a2.v1	93.9799	213.907	-1.1866	0.00061536	0.014556	Glyma.07G182100	beta-ureidopropionase
Glyma.07G183100.Wm82.a2.v1	112.24	310.744	-1.4691	3.81e-06	0.00027007	Glyma.07G183100	Class I glutamine amidotransferase-like superfamily protein
Glyma.07G184000.Wm82.a2.v1	112.729	354.15	-1.6515	9.97e-08	1.19e-05	Glyma.07G184000	Concanavalin A-like lectin protein kinase family protein
Glyma.07G184300.Wm82.a2.v1	1357.58	777.188	0.80471	0.0012196	0.024274	Glyma.07G184300	mitochondrial HSO70 2
Glyma.07G185400.Wm82.a2.v1	1078.28	2174.4	-1.0119	0.00012576	0.0044937	Glyma.07G185400	peroxisomal NAD-malate dehydrogenase 2
Glyma.07G186000.Wm82.a2.v1	66.5377	148.74	-1.1605	0.0031611	0.048981	Glyma.07G186000	branched-chain amino acid transaminase 2
Glyma.07G186100.Wm82.a2.v1	207.843	62.5725	1.7319	2.55e-06	0.00019187	Glyma.07G186100	D-aminoacid aminotransferase-like PLP-dependent enzymes superfamily protein
Glyma.07G186200.Wm82.a2.v1	32.8852	2.46976	3.735	0.00028413	0.0082058	Glyma.07G186200	basic pathogenesis-related protein 1
Glyma.07G188900.Wm82.a2.v1	145.255	375.403	-1.3698	0.00062788	0.014727	Glyma.07G188900	PLAC8 family protein
Glyma.07G189000.Wm82.a2.v1	170.32	350.341	-1.0405	0.000434	0.011264	Glyma.07G189000	Octicosapeptide/Phox/Bem1p family protein
Glyma.07G192500.Wm82.a2.v1	306.043	604.702	-0.98249	0.0014403	0.027438	Glyma.07G192500	SNF2 domain-containing protein / helicase domain-containing protein / zinc finger protein-related
Glyma.07G192700.Wm82.a2.v1	19.9672	103.578	-2.375	3.87e-06	0.00027369	Glyma.07G192700	serine carboxypeptidase-like 31
Glyma.07G192900.Wm82.a2.v1	5.47664	86.0765	-3.9743	0.00012508	0.0044742	Glyma.07G192900	NAC domain containing protein 25
Glyma.07G196000.Wm82.a2.v1	140.479	305.73	-1.1219	0.00027971	0.0081105	Glyma.07G196000	RING membrane-anchor 1
Glyma.07G198600.Wm82.a2.v1	2187.8	1281.5	0.77165	0.00048641	0.012241	Glyma.07G198600	Ribosomal protein S6e
Glyma.07G201600.Wm82.a2.v1	2418.16	1342.2	0.84931	0.00011466	0.0041905	Glyma.07G201600	HAESA-like 1
Glyma.07G202200.Wm82.a2.v1	969.054	479.676	1.0145	2.87e-05	0.0014039	Glyma.07G202200	Transcriptional factor B3 family protein / auxin-responsive factor AUX/IAA-related
Glyma.07G204500.Wm82.a2.v1	74.1645	17.8664	2.0535	0.0003513	0.0095838	Glyma.07G204500
Glyma.07G205400.Wm82.a2.v1	22.56	155.454	-2.7846	4.1e-06	0.00028444	Glyma.07G205400	Cysteine proteinases superfamily protein
Glyma.07G205800.Wm82.a2.v1	53.2613	205.877	-1.9506	0.00080385	0.017655	Glyma.07G205800	basic helix-loop-helix (bHLH) DNA-binding superfamily protein
Glyma.07G208700.Wm82.a2.v1	113.188	287.408	-1.3444	2.7e-05	0.001342	Glyma.07G208700	maternal effect embryo arrest 14
Glyma.07G211000.Wm82.a2.v1	1172.72	641.17	0.87108	0.00020138	0.0063747	Glyma.07G211000	alpha/beta-Hydrolases superfamily protein
Glyma.07G211300.Wm82.a2.v1	929.845	331.145	1.4895	5.3e-09	8.98e-07	Glyma.07G211300	Cyclin-dependent kinase inhibitor family protein
Glyma.07G213100.Wm82.a2.v1	990.978	1761.02	-0.82949	0.00023056	0.0070834	Glyma.07G213100	abscisic acid responsive element-binding factor 1
Glyma.07G214900.Wm82.a2.v1	3597.79	2078.88	0.79131	0.0002329	0.0071371	Glyma.07G214900	Ribosomal protein S5 domain 2-like superfamily protein
Glyma.07G217600.Wm82.a2.v1	375.27	726.644	-0.95332	0.00015411	0.0052189	Glyma.07G217600	TPX2 (targeting protein for Xklp2) protein family
Glyma.07G217900.Wm82.a2.v1	482.202	806.06	-0.74125	0.0024743	0.040929	Glyma.07G217900	Auxin efflux carrier family protein
Glyma.07G218800.Wm82.a2.v1	160.058	59.6045	1.4251	0.00044396	0.011441	Glyma.07G218800	sulfate transporter 91
Glyma.07G219000.Wm82.a2.v1	281.135	108.094	1.379	0.00048461	0.012214	Glyma.07G219000	GroES-like family protein
Glyma.07G219100.Wm82.a2.v1	0	105.222	#NAME?	6.29e-09	1.04e-06	Glyma.07G219100	Polynucleotidyl transferase, ribonuclease H-like superfamily protein
Glyma.07G220300.Wm82.a2.v1	217.539	28.249	2.945	0.0032065	0.049493	Glyma.07G220300	cytochrome P450, family 87, subfamily A, polypeptide 6
Glyma.07G221800.Wm82.a2.v1	1226.05	2090.96	-0.77015	0.00050202	0.012541	Glyma.07G221800	alpha/beta-Hydrolases superfamily protein
Glyma.07G222700.Wm82.a2.v1	8.96331	52.491	-2.55	0.0003445	0.0094902	Glyma.07G222700	phosphate transporter 1;9
Glyma.07G228600.Wm82.a2.v1	720.835	254.809	1.5003	9.26e-09	1.47e-06	Glyma.07G228600	myb domain protein 16
Glyma.07G230400.Wm82.a2.v1	523.937	900.071	-0.78065	0.0012554	0.024864	Glyma.07G230400	Lateral root primordium (LRP) protein-related
Glyma.07G233800.Wm82.a2.v1	10638.7	5970.53	0.83339	6.68e-05	0.002724	Glyma.07G233800	S-adenosylmethionine synthetase 2
Glyma.07G234400.Wm82.a2.v1	18.8963	930.558	-5.6219	4.47e-05	0.0019457	Glyma.07G234400	Protein of unknown function, DUF538
Glyma.07G235500.Wm82.a2.v1	256.112	609.897	-1.2518	2.4e-06	0.0001823	Glyma.07G235500	F-box family protein
Glyma.07G237400.Wm82.a2.v1	3365.19	1305.75	1.3658	0.00089921	0.019221	Glyma.07G237400	Peroxidase superfamily protein
Glyma.07G240200.Wm82.a2.v1	129.222	51.6278	1.3236	0.0015996	0.029693	Glyma.07G240200	Nucleic acid-binding proteins superfamily
Glyma.07G241700.Wm82.a2.v1	2618.9	1583.78	0.72559	0.0016777	0.030823	Glyma.07G241700	Ribosomal L29e protein family
Glyma.07G242100.Wm82.a2.v1	763.197	1393.77	-0.86887	0.0029396	0.046531	Glyma.07G242100	acyl-activating enzyme 7
Glyma.07G246200.Wm82.a2.v1	290.38	78.9123	1.8796	2.18e-06	0.00016933	Glyma.07G246200	Protein of unknown function (DUF581)
Glyma.07G248600.Wm82.a2.v1	100.586	231.086	-1.2	0.00039233	0.010448	Glyma.07G248600	soybean gene regulated by cold-2
Glyma.07G250400.Wm82.a2.v1	625.278	360.846	0.79312	0.0019656	0.034753	Glyma.07G250400	Galactose oxidase/kelch repeat superfamily protein
Glyma.07G250700.Wm82.a2.v1	1529.87	963.36	0.66726	0.0032178	0.049589	Glyma.07G250700	chromatin remodeling factor17
Glyma.07G251900.Wm82.a2.v1	413.995	203.277	1.0262	0.00029141	0.0083238	Glyma.07G251900	sodium hydrogen exchanger 2
Glyma.07G252000.Wm82.a2.v1	670.849	397.146	0.75632	0.0027535	0.044251	Glyma.07G252000	vamp/synaptobrevin-associated protein 27-2
Glyma.07G253100.Wm82.a2.v1	661.595	1198.69	-0.85744	0.00024327	0.0073236	Glyma.07G253100	histidine-containing phosphotransmitter 1
Glyma.07G253700.Wm82.a2.v1	175.337	347.695	-0.98769	0.00080386	0.017655	Glyma.07G253700	pyruvate orthophosphate dikinase
Glyma.07G255500.Wm82.a2.v1	1777.28	926.668	0.93955	3.19e-05	0.001524	Glyma.07G255500	ribosomal protein S15A
Glyma.07G258800.Wm82.a2.v1	3165.92	1692.46	0.90351	3.15e-05	0.0015099	Glyma.07G258800	cytochrome P450, family 77, subfamily B, polypeptide 1
Glyma.07G260700.Wm82.a2.v1	409.248	176.989	1.2093	2.75e-05	0.0013621	Glyma.07G260700	Protein of unknown function, DUF584
Glyma.07G261200.Wm82.a2.v1	1163.78	718.883	0.69499	0.0028881	0.045846	Glyma.07G261200	Ankyrin repeat family protein
Glyma.07G263600.Wm82.a2.v1	231.76	725.781	-1.6469	3.94e-10	9.32e-08	Glyma.07G263600	KNOX/ELK homeobox transcription factor
Glyma.07G266500.Wm82.a2.v1	242.258	491.777	-1.0215	0.00018375	0.0059783	Glyma.07G266500	SCARECROW-like 13
Glyma.07G267400.Wm82.a2.v1	42.8435	203.381	-2.247	0.0007781	0.017215	Glyma.07G267400	microtubule-associated proteins 70-2
Glyma.07G267800.Wm82.a2.v1	682.527	1612.79	-1.2406	7.68e-08	9.45e-06	Glyma.07G267800	oligopeptide transporter
Glyma.07G268500.Wm82.a2.v1	190.886	365.876	-0.93864	0.0012588	0.024889	Glyma.07G268500	Thiolase family protein
Glyma.07G269100.Wm82.a2.v1	227.886	410.331	-0.84848	0.0024908	0.041076	Glyma.07G269100	Phototropic-responsive NPH3 family protein
Glyma.07G269600.Wm82.a2.v1	3431.59	1862.87	0.88135	4.55e-05	0.0019796	Glyma.07G269600	Ribosomal protein S19 family protein
Glyma.07G271200.Wm82.a2.v1	892.217	410.747	1.1191	5.28e-05	0.0022373	Glyma.07G271200	UDP-D-glucose/UDP-D-galactose 4-epimerase 1
Glyma.08G004000.Wm82.a2.v1	320.74	128.212	1.3229	8.46e-05	0.0033024	Glyma.08G004000
Glyma.08G004100.Wm82.a2.v1	108.045	341.61	-1.6607	2.15e-05	0.0011088	Glyma.08G004100	SAUR-like auxin-responsive protein family
Glyma.08G009100.Wm82.a2.v1	209.39	55.094	1.9262	2.71e-07	2.87e-05	Glyma.08G009100	basic helix-loop-helix (bHLH) DNA-binding superfamily protein
Glyma.08G010000.Wm82.a2.v1	220.896	2112.37	-3.2574	1.33e-38	4.56e-35	Glyma.08G010000	Nodulin MtN3 family protein
Glyma.08G011800.Wm82.a2.v1	208.72	384.408	-0.88107	0.002066	0.036	Glyma.08G011800	UDP-D-glucose/UDP-D-galactose 4-epimerase 1
Glyma.08G012000.Wm82.a2.v1	1244.77	2156.29	-0.79267	0.00033527	0.0092735	Glyma.08G012000	methyl-CPG-binding domain protein 13
Glyma.08G014200.Wm82.a2.v1	123.311	245.697	-0.99458	0.0022776	0.03858	Glyma.08G014200	beta-6 tubulin
Glyma.08G015000.Wm82.a2.v1	715.092	424.764	0.75147	0.0026839	0.043468	Glyma.08G015000	GMP synthase (glutamine-hydrolyzing), putative / glutamine amidotransferase, putative
Glyma.08G017500.Wm82.a2.v1	3699.36	2105.07	0.81341	0.0001538	0.0052159	Glyma.08G017500	RNA binding Plectin/S10 domain-containing protein
Glyma.08G019100.Wm82.a2.v1	62.7432	8.94654	2.8101	3.08e-05	0.0014851	Glyma.08G019100
Glyma.08G019800.Wm82.a2.v1	1158.46	1894.96	-0.70995	0.0014398	0.027438	Glyma.08G019800
Glyma.08G021900.Wm82.a2.v1	46.815	137.869	-1.5583	0.00021174	0.0066283	Glyma.08G021900	WRKY family transcription factor
Glyma.08G022100.Wm82.a2.v1	275.333	94.754	1.5389	3.17e-06	0.00023166	Glyma.08G022100	alpha/beta-Hydrolases superfamily protein
Glyma.08G022500.Wm82.a2.v1	2655.74	1534.19	0.79164	0.0026225	0.042632	Glyma.08G022500	Nucleoside diphosphate kinase family protein
Glyma.08G024600.Wm82.a2.v1	595.972	1172.56	-0.97634	3.5e-05	0.0016285	Glyma.08G024600	DCD (Development and Cell Death) domain protein
Glyma.08G025100.Wm82.a2.v1	121.169	876.62	-2.8549	6.59e-25	1.13e-21	Glyma.08G025100	Nodulin MtN3 family protein
Glyma.08G027900.Wm82.a2.v1	2480.07	1543.03	0.68461	0.0017312	0.031516	Glyma.08G027900	Mitochondrial outer membrane translocase complex, subunit Tom7
Glyma.08G028800.Wm82.a2.v1	572.615	298.55	0.93959	0.00034313	0.0094578	Glyma.08G028800	Phospholipase A2 family protein
Glyma.08G029500.Wm82.a2.v1	426.402	220.967	0.94838	0.0023601	0.039577	Glyma.08G029500	Protein kinase protein with adenine nucleotide alpha hydrolases-like domain
Glyma.08G029600.Wm82.a2.v1	306.047	150.112	1.0277	0.00081398	0.017828	Glyma.08G029600	Pyridoxal phosphate phosphatase-related protein
Glyma.08G030900.Wm82.a2.v1	3672.55	1833.95	1.0018	3.57e-06	0.00025649	Glyma.08G030900	Ribosomal protein L31e family protein
Glyma.08G032700.Wm82.a2.v1	1908.37	1202.68	0.66609	0.0027851	0.044595	Glyma.08G032700	O-Glycosyl hydrolases family 17 protein
Glyma.08G032800.Wm82.a2.v1	13.504	95.0284	-2.815	3.56e-05	0.0016452	Glyma.08G032800	oxidative stress 3
Glyma.08G037900.Wm82.a2.v1	82.4491	214.051	-1.3764	9.87e-05	0.0037311	Glyma.08G037900	RHO guanyl-nucleotide exchange factor 11
Glyma.08G039400.Wm82.a2.v1	2431.54	681.445	1.8352	1.01e-09	2.14e-07	Glyma.08G039400	Leucine-rich repeat (LRR) family protein
Glyma.08G040700.Wm82.a2.v1	265.135	536.332	-1.0164	0.00014654	0.0050231	Glyma.08G040700	aluminum-activated malate transporter 9
Glyma.08G042300.Wm82.a2.v1	3323.05	1941.46	0.77537	0.00032146	0.0089584	Glyma.08G042300	Ribosomal protein S19 family protein
Glyma.08G043600.Wm82.a2.v1	1629.3	996.575	0.7092	0.0016316	0.030141	Glyma.08G043600	glycosyl hydrolase 9B1
Glyma.08G045100.Wm82.a2.v1	2537.26	1324.98	0.9373	2.01e-05	0.0010524	Glyma.08G045100	Ribosomal protein S7e family protein
Glyma.08G045700.Wm82.a2.v1	847.025	1592.3	-0.91064	6.46e-05	0.0026576	Glyma.08G045700	Ankyrin repeat family protein
Glyma.08G047800.Wm82.a2.v1	852.923	478.126	0.83503	0.00062556	0.014697	Glyma.08G047800	semialdehyde dehydrogenase family protein
Glyma.08G048100.Wm82.a2.v1	1184.23	643.378	0.88021	0.00017632	0.0058114	Glyma.08G048100	translocase of the outer mitochondrial membrane 40
Glyma.08G048200.Wm82.a2.v1	5388.03	3126.79	0.78508	0.00021122	0.0066225	Glyma.08G048200	Ribosomal protein S5 domain 2-like superfamily protein
Glyma.08G050100.Wm82.a2.v1	3221.24	2057.92	0.64643	0.0027572	0.044296	Glyma.08G050100	TCP-1/cpn60 chaperonin family protein
Glyma.08G051000.Wm82.a2.v1	117.126	251.526	-1.1026	0.002947	0.046592	Glyma.08G051000	plastid movement impaired1
Glyma.08G051600.Wm82.a2.v1	6815.61	4193.92	0.70054	0.00087746	0.018874	Glyma.08G051600	receptor for activated C kinase 1C
Glyma.08G051700.Wm82.a2.v1	4.97494	36.1618	-2.8617	0.0012417	0.024643	Glyma.08G051700	alpha dioxygenase
Glyma.08G052100.Wm82.a2.v1	70.5176	16.838	2.0663	0.00044417	0.011441	Glyma.08G052100
Glyma.08G053000.Wm82.a2.v1	302.961	589.284	-0.95983	0.00024475	0.0073497	Glyma.08G053000	Protein of unknown function (DUF1295)
Glyma.08G054400.Wm82.a2.v1	134.416	56.0691	1.2614	0.0021634	0.037317	Glyma.08G054400
Glyma.08G056600.Wm82.a2.v1	36.3128	131.848	-1.8603	2.58e-05	0.0012849	Glyma.08G056600	alpha/beta-Hydrolases superfamily protein
Glyma.08G057400.Wm82.a2.v1	1408.86	615.185	1.1954	6.61e-06	0.00042485	Glyma.08G057400	homeodomain GLABROUS 11
Glyma.08G058900.Wm82.a2.v1	28.7703	88.6475	-1.6235	0.0013844	0.026723	Glyma.08G058900	F-box family protein
Glyma.08G060500.Wm82.a2.v1	28.7788	98.1189	-1.7695	0.0003449	0.0094903	Glyma.08G060500	S-locus lectin protein kinase family protein
Glyma.08G061500.Wm82.a2.v1	665.912	393.531	0.75886	0.0026849	0.043469	Glyma.08G061500	Tetratricopeptide repeat (TPR)-like superfamily protein
Glyma.08G063700.Wm82.a2.v1	226.069	471.42	-1.0603	0.00012797	0.0045522	Glyma.08G063700	FAD/NAD(P)-binding oxidoreductase family protein
Glyma.08G063800.Wm82.a2.v1	734.262	1587.39	-1.1123	0.00038827	0.010369	Glyma.08G063800	peroxisomal NAD-malate dehydrogenase 2
Glyma.08G065100.Wm82.a2.v1	1037.07	589.641	0.81461	0.00061704	0.014584	Glyma.08G065100	mitochondrial HSO70 2
Glyma.08G066800.Wm82.a2.v1	96.1428	460.451	-2.2598	0.00056908	0.013737	Glyma.08G066800	UDP-glucosyl transferase 78D2
Glyma.08G067600.Wm82.a2.v1	240.243	654.294	-1.4454	5.01e-08	6.46e-06	Glyma.08G067600	nicotinamidase 1
Glyma.08G068200.Wm82.a2.v1	452.335	158.994	1.5084	1.74e-07	1.94e-05	Glyma.08G068200	K-box region and MADS-box transcription factor family protein							SVP
Glyma.08G068600.Wm82.a2.v1	43.7373	277.838	-2.6673	1.5e-05	0.00082763	Glyma.08G068600
Glyma.08G068900.Wm82.a2.v1	279.107	62.1489	2.167	4.87e-10	1.12e-07	Glyma.08G068900
Glyma.08G070100.Wm82.a2.v1	91.1045	213.012	-1.2253	0.00042929	0.011172	Glyma.08G070100	RING/U-box superfamily protein
Glyma.08G071300.Wm82.a2.v1	2347.03	8479.35	-1.8531	3.23e-14	1.67e-11	Glyma.08G071300	EXORDIUM like 2
Glyma.08G072200.Wm82.a2.v1	268.28	602.101	-1.1663	1.03e-05	0.00061102	Glyma.08G072200	alternative oxidase 2
Glyma.08G074500.Wm82.a2.v1	380.486	667.618	-0.81118	0.0013782	0.026657	Glyma.08G074500	BRI1-associated receptor kinase
Glyma.08G075500.Wm82.a2.v1	1589.32	859.785	0.88637	0.0003144	0.0088436	Glyma.08G075500	Zinc-binding ribosomal protein family protein
Glyma.08G078500.Wm82.a2.v1	135.533	339.62	-1.3253	1.54e-05	0.00084898	Glyma.08G078500	Protein of unknown function (DUF640)
Glyma.08G079700.Wm82.a2.v1	3.50353	29.7064	-3.0839	0.002102	0.036507	Glyma.08G079700
Glyma.08G084300.Wm82.a2.v1	1870.7	1183.14	0.66096	0.0029981	0.047094	Glyma.08G084300	3-ketoacyl-acyl carrier protein synthase I
Glyma.08G086900.Wm82.a2.v1	151.934	55.0567	1.4645	0.00026732	0.0078364	Glyma.08G086900	PLATZ transcription factor family protein
Glyma.08G087000.Wm82.a2.v1	3585.14	2189.02	0.71174	0.0009041	0.019308	Glyma.08G087000	Ribosomal protein L35Ae family protein
Glyma.08G087200.Wm82.a2.v1	3499.01	2127.36	0.71788	0.00081879	0.017901	Glyma.08G087200	Ribosomal L27e protein family
Glyma.08G089600.Wm82.a2.v1	845.764	472.043	0.84134	0.00059391	0.014194	Glyma.08G089600
Glyma.08G091100.Wm82.a2.v1	0.501709	27.2526	-5.7634	6.23e-05	0.0025764	Glyma.08G091100
Glyma.08G096200.Wm82.a2.v1	74.6493	283.958	-1.9275	1.37e-08	2.07e-06	Glyma.08G096200	nine-cis-epoxycarotenoid dioxygenase 5
Glyma.08G096800.Wm82.a2.v1	247.419	484.355	-0.96911	0.00037173	0.010038	Glyma.08G096800	Aldolase-type TIM barrel family protein
Glyma.08G097000.Wm82.a2.v1	214.112	48.0923	2.1545	1.33e-07	1.55e-05	Glyma.08G097000
Glyma.08G097400.Wm82.a2.v1	260.075	80.2951	1.6955	6.85e-07	6.25e-05	Glyma.08G097400	receptor like protein 29
Glyma.08G100000.Wm82.a2.v1	1783.54	906.321	0.97665	1.54e-05	0.00084898	Glyma.08G100000	Ribosomal L38e protein family
Glyma.08G102500.Wm82.a2.v1	86.0453	27.7988	1.6301	0.0014778	0.027965	Glyma.08G102500	Remorin family protein
Glyma.08G103700.Wm82.a2.v1	3834.72	2332.16	0.71746	0.0007983	0.017565	Glyma.08G103700	Ribosomal protein L22p/L17e family protein
Glyma.08G105500.Wm82.a2.v1	152.364	462.092	-1.6007	1.92e-07	2.12e-05	Glyma.08G105500	K-box region and MADS-box transcription factor family protein							2017-09-03
Glyma.08G107300.Wm82.a2.v1	316.92	1811.93	-2.5153	3.02e-13	1.41e-10	Glyma.08G107300	xyloglucan endotransglucosylase/hydrolase 16
Glyma.08G109900.Wm82.a2.v1	8.50376	71.2899	-3.0675	2.63e-06	0.0001963	Glyma.08G109900	cytochrome P450, family 71, subfamily B, polypeptide 34
Glyma.08G111000.Wm82.a2.v1	1190.84	1964.05	-0.72185	0.0011307	0.022866	Glyma.08G111000	beta galactosidase 9
Glyma.08G114400.Wm82.a2.v1	231.263	442.617	-0.93652	0.0032426	0.049889	Glyma.08G114400	ACD1-like
Glyma.08G116700.Wm82.a2.v1	418.004	235.602	0.82717	0.0029945	0.047052	Glyma.08G116700	myb-like HTH transcriptional regulator family protein
Glyma.08G118100.Wm82.a2.v1	94.3383	24.7882	1.9282	0.00041841	0.01096	Glyma.08G118100
Glyma.08G118900.Wm82.a2.v1	34.3144	98.5105	-1.5215	0.0014886	0.028102	Glyma.08G118900	glutathione S-transferase tau 7
Glyma.08G124000.Wm82.a2.v1	20.452	0.996428	4.3593	0.0022274	0.038053	Glyma.08G124000	Calcium-dependent ARF-type GTPase activating protein family
Glyma.08G127600.Wm82.a2.v1	8290.11	988.452	3.0681	3.12e-41	1.67e-37	Glyma.08G127600	RmlC-like cupins superfamily protein
Glyma.08G131500.Wm82.a2.v1	4373.24	2445.03	0.83885	8.59e-05	0.0033337	Glyma.08G131500	60S acidic ribosomal protein family
Glyma.08G132100.Wm82.a2.v1	3.47824	31.6832	-3.1873	0.0011989	0.023952	Glyma.08G132100	Protein of unknown function (DUF707)
Glyma.08G133600.Wm82.a2.v1	395.655	695.915	-0.81467	0.001204	0.024024	Glyma.08G133600	Protein kinase superfamily protein
Glyma.08G137600.Wm82.a2.v1	77.5331	329.562	-2.0877	0.0013472	0.026163	Glyma.08G137600	Integrase-type DNA-binding superfamily protein
Glyma.08G138200.Wm82.a2.v1	4855.72	15122.4	-1.6389	1.32e-14	7.56e-12	Glyma.08G138200	myo-inositol-1-phosphate synthase 1
Glyma.08G141700.Wm82.a2.v1	2039.87	1244.08	0.7134	0.0012884	0.025298	Glyma.08G141700	Ribosomal protein L6 family protein
Glyma.08G146700.Wm82.a2.v1	160.168	300.053	-0.90563	0.0029698	0.046849	Glyma.08G146700	Autophagy-related protein 13
Glyma.08G152500.Wm82.a2.v1	122.645	747.162	-2.6069	0.0004133	0.010868	Glyma.08G152500	basic helix-loop-helix (bHLH) DNA-binding superfamily protein
Glyma.08G155900.Wm82.a2.v1	184.975	83.2631	1.1516	0.0014795	0.027974	Glyma.08G155900	telomerase reverse transcriptase
Glyma.08G156900.Wm82.a2.v1	498.615	889.014	-0.83428	0.00058296	0.013988	Glyma.08G156900	mitogen-activated protein kinase kinase kinase 3
Glyma.08G157800.Wm82.a2.v1	103.002	230.873	-1.1644	0.00055694	0.013513	Glyma.08G157800	cofactor of nitrate reductase and xanthine dehydrogenase 2
Glyma.08G158500.Wm82.a2.v1	154.156	329.717	-1.0968	0.001904	0.033903	Glyma.08G158500
Glyma.08G158600.Wm82.a2.v1	217.801	657.986	-1.595	1.52e-05	0.00083669	Glyma.08G158600	Major facilitator superfamily protein
Glyma.08G159800.Wm82.a2.v1	1980.33	1243.92	0.67085	0.0024802	0.040985	Glyma.08G159800	40s ribosomal protein SA B
Glyma.08G161500.Wm82.a2.v1	382.922	104.129	1.8787	1.39e-09	2.82e-07	Glyma.08G161500	Myosin family protein with Dil domain
Glyma.08G164800.Wm82.a2.v1	187.774	388.229	-1.0479	0.00054405	0.013259	Glyma.08G164800	Cation efflux family protein
Glyma.08G166000.Wm82.a2.v1	2.46639	52.5816	-4.4141	5.15e-07	4.94e-05	Glyma.08G166000	Eukaryotic aspartyl protease family protein
Glyma.08G173300.Wm82.a2.v1	578.125	330.332	0.80747	0.0019807	0.03497	Glyma.08G173300	Ribosomal protein L1p/L10e family
Glyma.08G174700.Wm82.a2.v1	146.01	490.991	-1.7496	1.34e-09	2.73e-07	Glyma.08G174700	glutathione S-transferase TAU 19
Glyma.08G175200.Wm82.a2.v1	1467.69	619.848	1.2436	3.48e-07	3.55e-05	Glyma.08G175200	glutathione S-transferase TAU 19
Glyma.08G175800.Wm82.a2.v1	3193.58	5836.81	-0.87001	3.94e-05	0.0017734	Glyma.08G175800	Aldolase-type TIM barrel family protein
Glyma.08G176900.Wm82.a2.v1	4309.11	2390.74	0.84993	7.24e-05	0.0029043	Glyma.08G176900	homologue of NAP57
Glyma.08G180300.Wm82.a2.v1	7.95147	43.6084	-2.4553	0.0014616	0.027722	Glyma.08G180300	DNAJ-like 20
Glyma.08G181300.Wm82.a2.v1	2619.78	1634.63	0.68049	0.0023907	0.039974	Glyma.08G181300	Zinc-binding ribosomal protein family protein
Glyma.08G184300.Wm82.a2.v1	666.844	318.46	1.0662	3.61e-05	0.0016628	Glyma.08G184300	Ribosomal protein L10 family protein
Glyma.08G185800.Wm82.a2.v1	269.823	493.275	-0.87038	0.0012694	0.025026	Glyma.08G185800	Plastid-lipid associated protein PAP / fibrillin family protein
Glyma.08G188000.Wm82.a2.v1	1775.25	3194.9	-0.84775	0.00025447	0.0075707	Glyma.08G188000	T-complex protein 11
Glyma.08G189200.Wm82.a2.v1	3132.23	5490.47	-0.80974	0.0010224	0.021212	Glyma.08G189200	lipoxygenase 1
Glyma.08G192700.Wm82.a2.v1	281.952	104.151	1.4368	0.00014467	0.0049694	Glyma.08G192700	heat shock protein 60-3A
Glyma.08G194900.Wm82.a2.v1	0.493279	43.0089	-6.4461	0.00096547	0.020312	Glyma.08G194900	Pyridoxal phosphate phosphatase-related protein
Glyma.08G196500.Wm82.a2.v1	4447.2	2468.55	0.84924	6.88e-05	0.0027884	Glyma.08G196500	Ribosomal L28e protein family
Glyma.08G199300.Wm82.a2.v1	371.105	2989.88	-3.0102	2.78e-36	7.85e-33	Glyma.08G199300	myo-inositol oxygenase 1
Glyma.08G204900.Wm82.a2.v1	80.7288	25.3024	1.6738	0.0016154	0.029884	Glyma.08G204900	RHO guanyl-nucleotide exchange factor 12
Glyma.08G205500.Wm82.a2.v1	4528.2	2711.51	0.73984	0.00050624	0.0126	Glyma.08G205500	Zinc-binding ribosomal protein family protein
Glyma.08G209200.Wm82.a2.v1	432.689	241.972	0.83849	0.0024832	0.041006	Glyma.08G209200	alpha/beta-Hydrolases superfamily protein
Glyma.08G213200.Wm82.a2.v1	1471.26	500.948	1.5543	5.01e-11	1.48e-08	Glyma.08G213200	Protein kinase superfamily protein
Glyma.08G214500.Wm82.a2.v1	847.476	2023.17	-1.2554	2.81e-05	0.0013796	Glyma.08G214500	Leucine-rich repeat family protein
Glyma.08G215600.Wm82.a2.v1	32.7503	121.873	-1.8958	3.54e-05	0.00164	Glyma.08G215600	basic helix-loop-helix (bHLH) DNA-binding superfamily protein
Glyma.08G217700.Wm82.a2.v1	2769.02	1560.73	0.82715	0.00014776	0.0050431	Glyma.08G217700	Ribosomal protein L7Ae/L30e/S12e/Gadd45 family protein
Glyma.08G218600.Wm82.a2.v1	19.3475	161.709	-3.0632	4.88e-08	6.31e-06	Glyma.08G218600	WRKY DNA-binding protein 40
Glyma.08G218800.Wm82.a2.v1	111.097	243.28	-1.1308	0.00062014	0.014617	Glyma.08G218800	NDH-dependent cyclic electron flow 1
Glyma.08G219000.Wm82.a2.v1	7.47505	49.4964	-2.7272	0.00026204	0.007724	Glyma.08G219000	Acyl-CoA N-acyltransferases (NAT) superfamily protein
Glyma.08G220000.Wm82.a2.v1	820.488	2662.68	-1.6983	0.00084892	0.018408	Glyma.08G220000	Chaperone DnaJ-domain superfamily protein
Glyma.08G220500.Wm82.a2.v1	526.732	2324.65	-2.1419	1.02e-05	0.00061102	Glyma.08G220500
Glyma.08G222100.Wm82.a2.v1	6501.08	3938.41	0.72307	0.00059573	0.01423	Glyma.08G222100	Ribosomal protein L30/L7 family protein
Glyma.08G224800.Wm82.a2.v1	1476.06	849.455	0.79714	0.00047479	0.012023	Glyma.08G224800	Protein of unknown function (DUF1666)
Glyma.08G228100.Wm82.a2.v1	276.729	128.859	1.1027	0.00050569	0.0126	Glyma.08G228100	Transducin family protein / WD-40 repeat family protein
Glyma.08G232000.Wm82.a2.v1	2507.43	1577.53	0.66854	0.0022222	0.037991	Glyma.08G232000	prohibitin 3
Glyma.08G232300.Wm82.a2.v1	52.2073	7.93413	2.7181	0.0001883	0.00608	Glyma.08G232300	SWITCH1
Glyma.08G232600.Wm82.a2.v1	1618.6	799.296	1.0179	8.85e-06	0.0005422	Glyma.08G232600	CTP synthase family protein
Glyma.08G240500.Wm82.a2.v1	620.493	179.189	1.7919	6.32e-11	1.84e-08	Glyma.08G240500	Protein of unknown function (DUF1336)
Glyma.08G241200.Wm82.a2.v1	410.5	726.788	-0.82415	0.00096109	0.020246	Glyma.08G241200	Protein of unknown function (DUF179)
Glyma.08G241600.Wm82.a2.v1	1183.54	2944.8	-1.3151	1.09e-05	0.00064171	Glyma.08G241600	Cyclic nucleotide-regulated ion channel family protein
Glyma.08G242100.Wm82.a2.v1	260.375	516.813	-0.98905	0.0002473	0.007394	Glyma.08G242100	casein lytic proteinase B3
Glyma.08G244700.Wm82.a2.v1	104.693	317.967	-1.6027	4.76e-07	4.61e-05	Glyma.08G244700	UDP-Glycosyltransferase superfamily protein
Glyma.08G244800.Wm82.a2.v1	3.99681	42.564	-3.4127	8.5e-05	0.0033112	Glyma.08G244800	UDP-Glycosyltransferase superfamily protein
Glyma.08G245000.Wm82.a2.v1	2878.86	1541.02	0.90161	0.0003784	0.010167	Glyma.08G245000	Histone superfamily protein
Glyma.08G245400.Wm82.a2.v1	427.364	732.815	-0.77798	0.0017594	0.031916	Glyma.08G245400	exocyst subunit exo70 family protein E1
Glyma.08G247300.Wm82.a2.v1	49.1549	132.261	-1.428	0.00071894	0.016251	Glyma.08G247300	plastid transcription factor 1
Glyma.08G250700.Wm82.a2.v1	480.798	844.806	-0.81319	0.0015641	0.029193	Glyma.08G250700	K-box region and MADS-box transcription factor family protein							SEP1/2	AT5G15800.?
Glyma.08G250800.Wm82.a2.v1	59.7329	161.485	-1.4348	0.00024417	0.0073369	Glyma.08G250800	AGAMOUS-like 8
Glyma.08G251200.Wm82.a2.v1	129.53	277.439	-1.0989	0.00055354	0.01345	Glyma.08G251200	Thioredoxin superfamily protein
Glyma.08G251500.Wm82.a2.v1	61.6555	174.047	-1.4972	9.64e-05	0.0036586	Glyma.08G251500	Pollen Ole e 1 allergen and extensin family protein
Glyma.08G254200.Wm82.a2.v1	640.612	1281.18	-0.99995	1.93e-05	0.0010195	Glyma.08G254200	Transmembrane amino acid transporter family protein
Glyma.08G257100.Wm82.a2.v1	2492.49	1482.78	0.74929	0.00061754	0.014584	Glyma.08G257100	Ribosomal protein L7Ae/L30e/S12e/Gadd45 family protein
Glyma.08G257700.Wm82.a2.v1	807.217	445.662	0.85701	0.00050605	0.0126	Glyma.08G257700	Protein kinase superfamily protein
Glyma.08G269500.Wm82.a2.v1	15.9198	0	Inf	0.0013903	0.026772	Glyma.08G269500
Glyma.08G270600.Wm82.a2.v1	107.475	461.352	-2.1019	1.46e-05	0.00081381	Glyma.08G270600	NAD(P)-binding Rossmann-fold superfamily protein
Glyma.08G271400.Wm82.a2.v1	203.799	1104.62	-2.4383	9.99e-05	0.0037702	Glyma.08G271400	PLATZ transcription factor family protein
Glyma.08G273400.Wm82.a2.v1	153.924	450.074	-1.5479	1.56e-05	0.00085201	Glyma.08G273400	Zinc finger (C3HC4-type RING finger) family protein
Glyma.08G279000.Wm82.a2.v1	128.438	53.0691	1.2751	0.002359	0.039577	Glyma.08G279000	AINTEGUMENTA-like 6
Glyma.08G281600.Wm82.a2.v1	134.138	306.154	-1.1905	0.00013186	0.0046491	Glyma.08G281600	arabinogalactan protein 3
Glyma.08G281700.Wm82.a2.v1	75.5263	323.637	-2.0993	0.00096805	0.020351	Glyma.08G281700	Phototropic-responsive NPH3 family protein
Glyma.08G281800.Wm82.a2.v1	130.579	279.336	-1.0971	0.00051083	0.012667	Glyma.08G281800
Glyma.08G284100.Wm82.a2.v1	195.789	492.273	-1.3302	1.79e-06	0.00014442	Glyma.08G284100	cysteine-rich RLK (RECEPTOR-like protein kinase) 3
Glyma.08G285900.Wm82.a2.v1	2566.26	4250.11	-0.72783	0.00062977	0.014747	Glyma.08G285900	DC1 domain-containing protein
Glyma.08G287500.Wm82.a2.v1	1101.62	2032.95	-0.88395	0.0001334	0.004674	Glyma.08G287500	polygalacturonase 2
Glyma.08G288600.Wm82.a2.v1	373.533	654.342	-0.80881	0.0014429	0.027465	Glyma.08G288600	trehalose phosphate synthase
Glyma.08G292400.Wm82.a2.v1	214.226	624.984	-1.5447	0.00026481	0.0077914	Glyma.08G292400	response regulator 3
Glyma.08G297400.Wm82.a2.v1	319.602	602.277	-0.91415	0.00043743	0.011328	Glyma.08G297400	Leucine-rich repeat protein kinase family protein
Glyma.08G297500.Wm82.a2.v1	655.477	380.01	0.78651	0.0019662	0.034753	Glyma.08G297500	IQ-domain 28
Glyma.08G298900.Wm82.a2.v1	389.968	825.517	-1.0819	1.39e-05	0.00078887	Glyma.08G298900	Galactose oxidase/kelch repeat superfamily protein
Glyma.08G301300.Wm82.a2.v1	1780.33	1051.26	0.76003	0.00070495	0.016018	Glyma.08G301300	Ribosomal protein L34e superfamily protein
Glyma.08G308900.Wm82.a2.v1	566.464	323.088	0.81006	0.0019317	0.034269	Glyma.08G308900	Protein kinase superfamily protein
Glyma.08G309700.Wm82.a2.v1	9613.23	2564.24	1.9065	4.04e-15	2.52e-12	Glyma.08G309700	protodermal factor 1
Glyma.08G310100.Wm82.a2.v1	95.2574	221.143	-1.2151	0.00093544	0.019872	Glyma.08G310100	K-box region and MADS-box transcription factor family protein							AGL1	AT3G58780.?
Glyma.08G311500.Wm82.a2.v1	124.664	265.753	-1.092	0.00069683	0.015878	Glyma.08G311500	spermidine hydroxycinnamoyl transferase
Glyma.08G316400.Wm82.a2.v1	170.21	52.11	1.7077	1.51e-05	0.00083343	Glyma.08G316400	RING/U-box superfamily protein
Glyma.08G316700.Wm82.a2.v1	249.881	521.335	-1.061	8.95e-05	0.0034447	Glyma.08G316700	Translation initiation factor SUI1 family protein
Glyma.08G317100.Wm82.a2.v1	168.697	319.616	-0.92191	0.0021383	0.037002	Glyma.08G317100	ATPase, F1 complex, gamma subunit protein
Glyma.08G317200.Wm82.a2.v1	344.763	1283	-1.8958	2.44e-08	3.51e-06	Glyma.08G317200	Protein of unknown function, DUF584
Glyma.08G321100.Wm82.a2.v1	1229.63	2970.33	-1.2724	0.00012483	0.0044703	Glyma.08G321100	Eukaryotic aspartyl protease family protein
Glyma.08G321200.Wm82.a2.v1	2.99339	31.1797	-3.3808	0.00084724	0.01838	Glyma.08G321200	Eukaryotic aspartyl protease family protein
Glyma.08G324100.Wm82.a2.v1	22.206	617.935	-4.7984	0.0018425	0.033041	Glyma.08G324100	Bifunctional inhibitor/lipid-transfer protein/seed storage 2S albumin superfamily protein
Glyma.08G325000.Wm82.a2.v1	1391.95	837.434	0.73306	0.0013676	0.026505	Glyma.08G325000	Ribosomal protein S8e family protein
Glyma.08G326500.Wm82.a2.v1	232.928	118.535	0.97457	0.0031868	0.049269	Glyma.08G326500	multidrug resistance-associated protein 3
Glyma.08G327100.Wm82.a2.v1	22.8004	118.932	-2.383	1.03e-06	8.83e-05	Glyma.08G327100	cytochrome P450, family 71 subfamily B, polypeptide 7
Glyma.08G327400.Wm82.a2.v1	266.952	595.251	-1.1569	2.27e-05	0.0011562	Glyma.08G327400	serine acetyltransferase 2;1
Glyma.08G328400.Wm82.a2.v1	81.4203	250.748	-1.6228	2.37e-06	0.00018063	Glyma.08G328400	Drug/metabolite transporter superfamily protein
Glyma.08G328500.Wm82.a2.v1	73.6712	259.932	-1.819	1.82e-06	0.00014659	Glyma.08G328500	Haloacid dehalogenase-like hydrolase (HAD) superfamily protein
Glyma.08G329300.Wm82.a2.v1	392.071	855.119	-1.125	0.00073116	0.016442	Glyma.08G329300	nuclear factor Y, subunit B3
Glyma.08G329700.Wm82.a2.v1	386.021	3326.04	-3.1071	7.83e-07	7.06e-05	Glyma.08G329700	acyl-CoA synthetase 5
Glyma.08G330200.Wm82.a2.v1	406.924	212.175	0.9395	0.00089811	0.019206	Glyma.08G330200	sirtuin 1
Glyma.08G330600.Wm82.a2.v1	336.335	1709.37	-2.3455	0.00017132	0.0056817	Glyma.08G330600	cellulose synthase like E1
Glyma.08G330700.Wm82.a2.v1	77.0989	175.286	-1.1849	0.0013756	0.026639	Glyma.08G330700	cellulose synthase like E1
Glyma.08G332000.Wm82.a2.v1	689.897	374.702	0.88064	0.00052765	0.012979	Glyma.08G332000	S-adenosyl-L-methionine-dependent methyltransferases superfamily protein
Glyma.08G332100.Wm82.a2.v1	0	364.325	#NAME?	0.0025829	0.042174	Glyma.08G332100	ABC-2 type transporter family protein
Glyma.08G336800.Wm82.a2.v1	494.555	1097.04	-1.1494	1.6e-06	0.00013103	Glyma.08G336800	amino acid permease 7
Glyma.08G341200.Wm82.a2.v1	30.3176	2.96797	3.3526	0.001081	0.022113	Glyma.08G341200	P-loop containing nucleoside triphosphate hydrolases superfamily protein
Glyma.08G342200.Wm82.a2.v1	1896.06	591.378	1.6809	5.36e-05	0.0022664	Glyma.08G342200	Kunitz family trypsin and protease inhibitor protein
Glyma.08G343800.Wm82.a2.v1	6812.66	3878.54	0.8127	0.00011595	0.0042247	Glyma.08G343800	Ribosomal protein S6e
Glyma.08G344200.Wm82.a2.v1	16124.2	9972.53	0.6932	0.00081992	0.017917	Glyma.08G344200	Lactoylglutathione lyase / glyoxalase I family protein
Glyma.08G345900.Wm82.a2.v1	797.963	434.264	0.87775	0.0029469	0.046592	Glyma.08G345900	NAD(P)-binding Rossmann-fold superfamily protein
Glyma.08G348600.Wm82.a2.v1	58.7464	171.772	-1.5479	0.00041467	0.010892	Glyma.08G348600	UDP-glucosyl transferase 73B1
Glyma.08G350700.Wm82.a2.v1	0.986557	26.2295	-4.7326	0.00027863	0.0080938	Glyma.08G350700	RING 1B
Glyma.08G353900.Wm82.a2.v1	2687.22	1426.94	0.91319	3.06e-05	0.0014784	Glyma.08G353900	Ribosomal protein L13 family protein
Glyma.08G355000.Wm82.a2.v1	145.125	457.097	-1.6552	1.31e-08	2e-06	Glyma.08G355000	S-locus lectin protein kinase family protein
Glyma.08G356200.Wm82.a2.v1	471.961	127.524	1.8879	2.77e-06	0.00020493	Glyma.08G356200
Glyma.08G364000.Wm82.a2.v1	1722.5	1030.58	0.74105	0.00099814	0.020835	Glyma.08G364000	TCP-1/cpn60 chaperonin family protein
Glyma.08G366600.Wm82.a2.v1	1559.84	899.418	0.79433	0.00047442	0.01202	Glyma.08G366600
Glyma.09G000600.Wm82.a2.v1	172.074	425.398	-1.3058	5.83e-06	0.0003814	Glyma.09G000600	zeaxanthin epoxidase (ZEP) (ABA1)
Glyma.09G003700.Wm82.a2.v1	27.4085	257.883	-3.234	2.39e-13	1.12e-10	Glyma.09G003700	RAB GTPase homolog A4D
Glyma.09G005200.Wm82.a2.v1	315.761	163.334	0.951	0.0016657	0.030661	Glyma.09G005200	Peroxisomal membrane 22 kDa (Mpv17/PMP22) family protein
Glyma.09G007900.Wm82.a2.v1	1393.16	715.67	0.961	0.0020908	0.03634	Glyma.09G007900	Phosphofructokinase family protein
Glyma.09G008000.Wm82.a2.v1	113.538	22.774	2.3177	2.61e-06	0.00019453	Glyma.09G008000
Glyma.09G010500.Wm82.a2.v1	1122.08	2070.7	-0.88394	7.03e-05	0.0028404	Glyma.09G010500
Glyma.09G010700.Wm82.a2.v1	782.861	1364.14	-0.80117	0.00048713	0.012241	Glyma.09G010700	tonoplast dicarboxylate transporter
Glyma.09G011100.Wm82.a2.v1	748.416	397.522	0.91281	0.00025992	0.0076804	Glyma.09G011100	Inositol monophosphatase family protein
Glyma.09G011800.Wm82.a2.v1	102.083	301.412	-1.562	1.29e-06	0.00010795	Glyma.09G011800	SCARECROW-like 13
Glyma.09G012200.Wm82.a2.v1	712.715	421.383	0.75819	0.0023794	0.039853	Glyma.09G012200	Uncharacterised protein family (UPF0497)
Glyma.09G012800.Wm82.a2.v1	28.1843	94.1225	-1.7396	0.00088215	0.018924	Glyma.09G012800
Glyma.09G013800.Wm82.a2.v1	4557.69	1440.37	1.6619	9.18e-07	8.05e-05	Glyma.09G013800	Heavy metal transport/detoxification superfamily protein
Glyma.09G022400.Wm82.a2.v1	1302.53	3048.92	-1.227	4.03e-05	0.001805	Glyma.09G022400	Peroxidase superfamily protein
Glyma.09G023600.Wm82.a2.v1	2692.26	1560.36	0.78694	0.00031956	0.0089107	Glyma.09G023600	Homeobox-leucine zipper family protein / lipid-binding START domain-containing protein
Glyma.09G024000.Wm82.a2.v1	6407.16	3796.13	0.75516	0.00034542	0.0094984	Glyma.09G024000	Ribosomal protein L13 family protein
Glyma.09G024900.Wm82.a2.v1	1506.18	837.282	0.84711	0.00020624	0.0064942	Glyma.09G024900	Leucine-rich receptor-like protein kinase family protein
Glyma.09G027600.Wm82.a2.v1	4.01367	48.5213	-3.5956	1.49e-05	0.00082697	Glyma.09G027600	Wall-associated kinase family protein
Glyma.09G027900.Wm82.a2.v1	31.907	140.758	-2.1413	1.35e-06	0.00011227	Glyma.09G027900	Wall-associated kinase family protein
Glyma.09G028000.Wm82.a2.v1	155.589	402.56	-1.3715	0.00041113	0.010828	Glyma.09G028000	Glycosyl hydrolases family 31 protein
Glyma.09G028300.Wm82.a2.v1	0	99.3258	#NAME?	0.00041106	0.010828	Glyma.09G028300	FAD-binding Berberine family protein
Glyma.09G032900.Wm82.a2.v1	304.403	550.639	-0.85512	0.0012228	0.024328	Glyma.09G032900
Glyma.09G033500.Wm82.a2.v1	66.2214	187.115	-1.4986	0.00066616	0.015373	Glyma.09G033500
Glyma.09G038100.Wm82.a2.v1	934.386	514.426	0.86105	0.00268	0.04342	Glyma.09G038100	Ribosomal L29e protein family
Glyma.09G040500.Wm82.a2.v1	32.3666	95.1456	-1.5556	0.001425	0.027265	Glyma.09G040500
Glyma.09G040600.Wm82.a2.v1	77.8578	1021.27	-3.7134	4.99e-12	1.86e-09	Glyma.09G040600
Glyma.09G041500.Wm82.a2.v1	999.979	2704.92	-1.4356	1.39e-10	3.79e-08	Glyma.09G041500	ethylene-responsive element binding protein
Glyma.09G041700.Wm82.a2.v1	13.8455	62.9215	-2.1841	0.00053313	0.01308	Glyma.09G041700
Glyma.09G042400.Wm82.a2.v1	191.758	348.878	-0.86343	0.0030749	0.048018	Glyma.09G042400	TOXICOS EN LEVADURA 2
Glyma.09G046400.Wm82.a2.v1	624.979	2692.52	-2.1071	3.74e-09	6.53e-07	Glyma.09G046400	2-oxoglutarate (2OG) and Fe(II)-dependent oxygenase superfamily protein
Glyma.09G047300.Wm82.a2.v1	1101.36	577.694	0.93091	0.0023202	0.039123	Glyma.09G047300	minichromosome maintenance (MCM2/3/5) family protein
Glyma.09G050900.Wm82.a2.v1	140.335	1658.37	-3.5628	1.84e-16	1.47e-13	Glyma.09G050900	Pectin lyase-like superfamily protein
Glyma.09G052100.Wm82.a2.v1	2110.17	1076.88	0.9705	1.33e-05	0.00075844	Glyma.09G052100	Ribosomal L27e protein family
Glyma.09G054200.Wm82.a2.v1	641.168	1102.07	-0.78144	0.00092747	0.019746	Glyma.09G054200	Ankyrin repeat family protein
Glyma.09G056300.Wm82.a2.v1	513.717	1379.83	-1.4254	0.0010018	0.020894	Glyma.09G056300	H(+)-ATPase 2
Glyma.09G056900.Wm82.a2.v1	171.715	353.165	-1.0403	0.00042417	0.011063	Glyma.09G056900
Glyma.09G058400.Wm82.a2.v1	1.50513	974.145	-9.3381	1.56e-29	3.11e-26	Glyma.09G058400	Eukaryotic aspartyl protease family protein
Glyma.09G058800.Wm82.a2.v1	336.698	171.546	0.97286	0.0010638	0.021845	Glyma.09G058800	OSBP(oxysterol binding protein)-related protein 4B
Glyma.09G061300.Wm82.a2.v1	1.9984	188.831	-6.5621	0.00029799	0.0084766	Glyma.09G061300	O-fucosyltransferase family protein
Glyma.09G062600.Wm82.a2.v1	117.636	266.188	-1.1781	0.00026378	0.0077707	Glyma.09G062600	xyloglucan endotransglycosylase 6
Glyma.09G063000.Wm82.a2.v1	1100.03	619.501	0.82836	0.0004476	0.011492	Glyma.09G063000	polyamine oxidase 5
Glyma.09G064300.Wm82.a2.v1	355.295	188.304	0.91596	0.0017239	0.031443	Glyma.09G064300	recA DNA recombination family protein
Glyma.09G064400.Wm82.a2.v1	1428.82	835.716	0.77374	0.00072487	0.01637	Glyma.09G064400	nucleosome assembly protein 1;2
Glyma.09G064600.Wm82.a2.v1	1214.29	680.249	0.83598	0.0015477	0.02898	Glyma.09G064600	Survival protein SurE-like phosphatase/nucleotidase
Glyma.09G066500.Wm82.a2.v1	407.266	785.015	-0.94675	0.0001452	0.004984	Glyma.09G066500	homology to ABI1
Glyma.09G068700.Wm82.a2.v1	546.75	288.589	0.92187	0.00051902	0.012812	Glyma.09G068700	growth-regulating factor 5
Glyma.09G068800.Wm82.a2.v1	482.194	1133.87	-1.2336	6.81e-05	0.0027732	Glyma.09G068800	DENN (AEX-3) domain-containing protein
Glyma.09G070300.Wm82.a2.v1	1099.89	1831.04	-0.73531	0.0010163	0.021122	Glyma.09G070300	aldehyde dehydrogenase 7B4
Glyma.09G070500.Wm82.a2.v1	253.751	746.04	-1.5558	0.00035401	0.0096415	Glyma.09G070500	strictosidine synthase-like 4
Glyma.09G073600.Wm82.a2.v1	617.714	1056.41	-0.77416	0.0010489	0.021604	Glyma.09G073600	sucrose synthase 4
Glyma.09G074200.Wm82.a2.v1	65.6017	207.532	-1.6615	5.9e-06	0.00038578	Glyma.09G074200	RING/U-box superfamily protein
Glyma.09G080100.Wm82.a2.v1	2.50011	268.759	-6.7482	0.0027916	0.044655	Glyma.09G080100	Cytidine/deoxycytidylate deaminase family protein
Glyma.09G082900.Wm82.a2.v1	113.344	243.581	-1.1037	0.0015873	0.029536	Glyma.09G082900	UDP-glucosyl transferase 71C4
Glyma.09G084900.Wm82.a2.v1	1409.95	585.162	1.2687	4.97e-06	0.00033569	Glyma.09G084900	Bifunctional inhibitor/lipid-transfer protein/seed storage 2S albumin superfamily protein
Glyma.09G087200.Wm82.a2.v1	293.998	1202.85	-2.0326	1.38e-07	1.59e-05	Glyma.09G087200	inositol transporter 2
Glyma.09G087400.Wm82.a2.v1	214.959	780.441	-1.8602	1.81e-12	7.05e-10	Glyma.09G087400	inositol transporter 2
Glyma.09G091100.Wm82.a2.v1	881.491	532.599	0.7269	0.0026132	0.042505	Glyma.09G091100	glucuronidase 3
Glyma.09G091800.Wm82.a2.v1	1957.73	647.044	1.5972	4.16e-12	1.56e-09	Glyma.09G091800
Glyma.09G092100.Wm82.a2.v1	259.717	825.256	-1.6679	6.74e-06	0.00043209	Glyma.09G092100	serine-rich protein-related
Glyma.09G092700.Wm82.a2.v1	159.797	538.239	-1.752	0.00054838	0.013345	Glyma.09G092700
Glyma.09G093000.Wm82.a2.v1	1099.24	4085.91	-1.8941	0.0021907	0.037651	Glyma.09G093000
Glyma.09G093800.Wm82.a2.v1	9.86557	92.7025	-3.2321	5.24e-08	6.72e-06	Glyma.09G093800	flavin-dependent monooxygenase 1
Glyma.09G094000.Wm82.a2.v1	97.8081	381.145	-1.9623	3.7e-10	8.84e-08	Glyma.09G094000	flavin-dependent monooxygenase 1
Glyma.09G094200.Wm82.a2.v1	882.149	487.477	0.85569	0.0004389	0.011354	Glyma.09G094200	ribosomal protein S11-beta
Glyma.09G095700.Wm82.a2.v1	68.73	175.355	-1.3513	0.00032948	0.0091394	Glyma.09G095700	KNOTTED1-like homeobox gene 3
Glyma.09G098900.Wm82.a2.v1	242.76	516.669	-1.0897	5.89e-05	0.0024483	Glyma.09G098900	temperature-induced lipocalin
Glyma.09G103400.Wm82.a2.v1	3985.39	2525.11	0.65837	0.0020441	0.035695	Glyma.09G103400	ribosomal protein 5B
Glyma.09G104500.Wm82.a2.v1	151.487	61.4375	1.302	0.00096833	0.020351	Glyma.09G104500	Protein of unknown function (DUF620)
Glyma.09G104700.Wm82.a2.v1	0	156.826	#NAME?	2.34e-09	4.39e-07	Glyma.09G104700	Core-2/I-branching beta-1,6-N-acetylglucosaminyltransferase family protein
Glyma.09G104800.Wm82.a2.v1	0	60.3399	#NAME?	4.07e-06	0.0002838	Glyma.09G104800	Jojoba acyl CoA reductase-related male sterility protein
Glyma.09G109700.Wm82.a2.v1	616.39	355.514	0.79394	0.0019899	0.035057	Glyma.09G109700	homeobox from Arabidopsis thaliana
Glyma.09G111700.Wm82.a2.v1	312.928	1225.36	-1.9693	1.85e-15	1.23e-12	Glyma.09G111700	Plastid-lipid associated protein PAP / fibrillin family protein
Glyma.09G113800.Wm82.a2.v1	165.488	46.5551	1.8297	0.0012414	0.024643	Glyma.09G113800	squamosa promoter binding protein-like 9
Glyma.09G115300.Wm82.a2.v1	272.871	124.937	1.127	0.00042611	0.011101	Glyma.09G115300	leucine-rich repeat transmembrane protein kinase family protein
Glyma.09G116500.Wm82.a2.v1	718.119	391.056	0.87685	0.00048669	0.012241	Glyma.09G116500
Glyma.09G122900.Wm82.a2.v1	14.3809	64.4322	-2.1636	0.00049916	0.012502	Glyma.09G122900	beta-galactosidase 7
Glyma.09G123800.Wm82.a2.v1	533.718	1191.32	-1.1584	1.06e-06	9.11e-05	Glyma.09G123800	Caleosin-related family protein
Glyma.09G130500.Wm82.a2.v1	49.3151	125.886	-1.352	0.0014942	0.028168	Glyma.09G130500	Heavy metal transport/detoxification superfamily protein
Glyma.09G130900.Wm82.a2.v1	21.915	72.7846	-1.7317	0.0019167	0.034066	Glyma.09G130900	Heavy metal transport/detoxification superfamily protein
Glyma.09G131100.Wm82.a2.v1	150.454	354.073	-1.2347	0.00012831	0.0045585	Glyma.09G131100	Heavy metal transport/detoxification superfamily protein
Glyma.09G132500.Wm82.a2.v1	630.459	1089.08	-0.78864	0.00084063	0.01827	Glyma.09G132500
Glyma.09G134600.Wm82.a2.v1	8051.44	5083.92	0.66331	0.0015429	0.028911	Glyma.09G134600	HXXXD-type acyl-transferase family protein
Glyma.09G140700.Wm82.a2.v1	98.8874	307.236	-1.6355	4.25e-07	4.18e-05	Glyma.09G140700	RING/U-box superfamily protein
Glyma.09G143200.Wm82.a2.v1	210.701	434.904	-1.0455	0.00040401	0.010688	Glyma.09G143200	heat shock transcription factor B2A
Glyma.09G143500.Wm82.a2.v1	5.96992	82.1014	-3.7816	0.00092429	0.019696	Glyma.09G143500	PEBP (phosphatidylethanolamine-binding protein) family protein
Glyma.09G145700.Wm82.a2.v1	47.81	171.247	-1.8407	0.00070063	0.015956	Glyma.09G145700	phloem protein 2-A13
Glyma.09G152400.Wm82.a2.v1	500.976	285.802	0.80973	0.002478	0.040962	Glyma.09G152400	ERECTA-like 1
Glyma.09G153900.Wm82.a2.v1	891.85	413.03	1.1106	0.0002842	0.0082058	Glyma.09G153900	Enolase
Glyma.09G161100.Wm82.a2.v1	27.3832	82.192	-1.5857	0.0023151	0.039104	Glyma.09G161100	Protein kinase family protein with leucine-rich repeat domain
Glyma.09G165800.Wm82.a2.v1	71.0193	14.4056	2.3016	0.00012896	0.0045706	Glyma.09G165800	uclacyanin 1
Glyma.09G167900.Wm82.a2.v1	898.621	1553.52	-0.78976	0.00051359	0.012715	Glyma.09G167900	Homeodomain-like superfamily protein
Glyma.09G168000.Wm82.a2.v1	1241.33	761.74	0.70451	0.0022866	0.038706	Glyma.09G168000	homeodomain GLABROUS 11
Glyma.09G168300.Wm82.a2.v1	1058.28	3360.37	-1.6669	7.22e-14	3.61e-11	Glyma.09G168300	beta-amylase 1
Glyma.09G170500.Wm82.a2.v1	760.899	419.257	0.85987	0.00055727	0.013513	Glyma.09G170500	homeobox protein 31
Glyma.09G172500.Wm82.a2.v1	149.231	370.573	-1.3122	0.002428	0.040443	Glyma.09G172500	MAP kinase kinase 9
Glyma.09G173300.Wm82.a2.v1	28.9052	179.314	-2.6331	5.58e-10	1.24e-07	Glyma.09G173300
Glyma.09G180000.Wm82.a2.v1	355.641	164.051	1.1163	0.0020029	0.035194	Glyma.09G180000
Glyma.09G180800.Wm82.a2.v1	81.2939	525.608	-2.6928	4.31e-13	1.93e-10	Glyma.09G180800	Reticulon family protein
Glyma.09G180900.Wm82.a2.v1	7.89246	63.4357	-3.0067	1.26e-05	0.00072406	Glyma.09G180900
Glyma.09G182700.Wm82.a2.v1	375.363	674.864	-0.84631	0.00083991	0.01827	Glyma.09G182700	C2 calcium/lipid-binding and GRAM domain containing protein
Glyma.09G183300.Wm82.a2.v1	4077.6	2460.38	0.72884	0.0006458	0.015037	Glyma.09G183300	Ribosomal protein S7e family protein
Glyma.09G184000.Wm82.a2.v1	1726.01	794.108	1.12	8.97e-07	7.91e-05	Glyma.09G184000	alpha/beta-Hydrolases superfamily protein
Glyma.09G185500.Wm82.a2.v1	43.7289	1803.9	-5.3664	9.15e-74	1.1e-69	Glyma.09G185500
Glyma.09G185900.Wm82.a2.v1	201.215	409.513	-1.0252	0.00054105	0.0132	Glyma.09G185900	Eukaryotic aspartyl protease family protein
Glyma.09G186200.Wm82.a2.v1	151.44	617.9	-2.0286	3.84e-13	1.77e-10	Glyma.09G186200	cytochrome P450, family 71, subfamily A, polypeptide 22
Glyma.09G186700.Wm82.a2.v1	2053.19	1030.96	0.99388	0.0017761	0.032143	Glyma.09G186700	C-8,7 sterol isomerase
Glyma.09G188500.Wm82.a2.v1	106.072	253.996	-1.2598	0.00025549	0.0075916	Glyma.09G188500	Serinc-domain containing serine and sphingolipid biosynthesis protein
Glyma.09G190000.Wm82.a2.v1	126.465	254.071	-1.0065	0.0017931	0.032312	Glyma.09G190000
Glyma.09G190600.Wm82.a2.v1	215.436	781.584	-1.8591	1.81e-12	7.05e-10	Glyma.09G190600	heat shock transcription factor C1
Glyma.09G192700.Wm82.a2.v1	490.04	198.305	1.3052	2.76e-06	0.00020467	Glyma.09G192700	RHO-related protein from plants 9
Glyma.09G193000.Wm82.a2.v1	207.143	73.8822	1.4873	3.75e-05	0.0017067	Glyma.09G193000	phytochrome-associated protein 2
Glyma.09G198200.Wm82.a2.v1	826	1688.79	-1.0318	1.62e-05	0.00087865	Glyma.09G198200	Transducin/WD40 repeat-like superfamily protein
Glyma.09G198900.Wm82.a2.v1	189.233	404.102	-1.0946	0.00013246	0.00466	Glyma.09G198900	Disease resistance-responsive (dirigent-like protein) family protein
Glyma.09G199900.Wm82.a2.v1	370.338	183.353	1.0142	0.00050531	0.0126	Glyma.09G199900	Protein kinase superfamily protein
Glyma.09G201000.Wm82.a2.v1	239.901	116.532	1.0417	0.0015759	0.029358	Glyma.09G201000	Dof-type zinc finger DNA-binding family protein
Glyma.09G204100.Wm82.a2.v1	349.384	130.799	1.4175	3.62e-06	0.00025965	Glyma.09G204100	Polyketide cyclase/dehydrase and lipid transport superfamily protein
Glyma.09G204800.Wm82.a2.v1	61.1791	176.618	-1.5295	0.0017142	0.031301	Glyma.09G204800
Glyma.09G211900.Wm82.a2.v1	53.3119	2.49107	4.4196	3.93e-07	3.96e-05	Glyma.09G211900
Glyma.09G214200.Wm82.a2.v1	36.2117	2.98929	3.5986	0.0013313	0.02595	Glyma.09G214200
Glyma.09G214400.Wm82.a2.v1	3641.48	2060.33	0.82165	0.00013181	0.0046491	Glyma.09G214400	breast basic conserved 1
Glyma.09G217700.Wm82.a2.v1	672.19	1378.22	-1.0359	3.46e-05	0.0016152	Glyma.09G217700
Glyma.09G218800.Wm82.a2.v1	484.812	808.311	-0.73749	0.0025607	0.04194	Glyma.09G218800	Pentatricopeptide repeat (PPR) superfamily protein
Glyma.09G224400.Wm82.a2.v1	53.4131	198.553	-1.8943	1.55e-05	0.00085201	Glyma.09G224400
Glyma.09G225300.Wm82.a2.v1	586.735	335.812	0.80505	0.0019563	0.034617	Glyma.09G225300	IQ-domain 11
Glyma.09G227500.Wm82.a2.v1	48.3201	146.094	-1.5962	0.00010905	0.0040224	Glyma.09G227500	polyamine oxidase 1
Glyma.09G233800.Wm82.a2.v1	271.509	1006.54	-1.8903	8.42e-14	4.16e-11	Glyma.09G233800	Integrase-type DNA-binding superfamily protein
Glyma.09G238200.Wm82.a2.v1	4432.73	2841.4	0.6416	0.0025571	0.041924	Glyma.09G238200	NOD26-like intrinsic protein 4;2
Glyma.09G239000.Wm82.a2.v1	1220.35	750.305	0.70175	0.0024719	0.040925	Glyma.09G239000	Ribosomal protein L34e superfamily protein
Glyma.09G246600.Wm82.a2.v1	622.339	1157.92	-0.89577	0.00013912	0.0048167	Glyma.09G246600	BAK1-interacting receptor-like kinase 1
Glyma.09G248000.Wm82.a2.v1	645.696	376.922	0.77659	0.0022563	0.038368	Glyma.09G248000	chromatin assembly factor-1 (FASCIATA1) (FAS1)
Glyma.09G251400.Wm82.a2.v1	98.879	14.9198	2.7284	5.37e-07	5.12e-05	Glyma.09G251400
Glyma.09G253800.Wm82.a2.v1	24.0146	112.026	-2.2219	5.53e-06	0.00036568	Glyma.09G253800	S-adenosyl-L-methionine-dependent methyltransferases superfamily protein
Glyma.09G254200.Wm82.a2.v1	92.9934	27.3059	1.7679	0.00044893	0.011502	Glyma.09G254200	jasmonic acid carboxyl methyltransferase
Glyma.09G259000.Wm82.a2.v1	1113.8	1803.79	-0.69554	0.0018604	0.033313	Glyma.09G259000	SIGNAL PEPTIDE PEPTIDASE-LIKE 4
Glyma.09G262900.Wm82.a2.v1	499.901	278.622	0.84333	0.0016721	0.030744	Glyma.09G262900	NAD-dependent malic enzyme 2
Glyma.09G269200.Wm82.a2.v1	563.306	236.604	1.2514	0.0012114	0.024136	Glyma.09G269200	sterol-4alpha-methyl oxidase 1-1
Glyma.09G270000.Wm82.a2.v1	1166.68	495.435	1.2356	2.36e-07	2.55e-05	Glyma.09G270000	GRAS family transcription factor
Glyma.09G271800.Wm82.a2.v1	1039.43	528.856	0.97484	4.72e-05	0.0020296	Glyma.09G271800	Protein of unknown function (DUF3411)
Glyma.10G002200.Wm82.a2.v1	9.92458	66.5103	-2.7445	0.0015133	0.028446	Glyma.10G002200	calmodulin-like 11
Glyma.10G002400.Wm82.a2.v1	1927.72	1160.19	0.73253	0.00098924	0.020685	Glyma.10G002400	Ribosomal protein L7Ae/L30e/S12e/Gadd45 family protein
Glyma.10G004200.Wm82.a2.v1	329.918	135.962	1.2789	3.04e-05	0.0014746	Glyma.10G004200	Protein phosphatase 2C family protein
Glyma.10G004300.Wm82.a2.v1	2326.05	1196.43	0.95914	1.47e-05	0.00082026	Glyma.10G004300	Ribosomal protein L14
Glyma.10G006200.Wm82.a2.v1	3006.29	1812.05	0.73037	0.00075088	0.016791	Glyma.10G006200	Ribosomal protein L7Ae/L30e/S12e/Gadd45 family protein
Glyma.10G006900.Wm82.a2.v1	1.97311	37.1103	-4.2333	3.59e-05	0.0016544	Glyma.10G006900
Glyma.10G010300.Wm82.a2.v1	166.298	1034.21	-2.6367	0.00017598	0.0058042	Glyma.10G010300	myb domain protein 78
Glyma.10G011300.Wm82.a2.v1	115.528	269.339	-1.2212	0.00044685	0.011485	Glyma.10G011300	WRKY DNA-binding protein 23
Glyma.10G011700.Wm82.a2.v1	673.438	371.372	0.85868	0.0007143	0.016184	Glyma.10G011700	heme binding
Glyma.10G015800.Wm82.a2.v1	543.828	293.123	0.89164	0.00073878	0.016582	Glyma.10G015800
Glyma.10G015900.Wm82.a2.v1	2340.19	839.733	1.4786	8.63e-07	7.68e-05	Glyma.10G015900	galacturonosyltransferase-like 7
Glyma.10G017600.Wm82.a2.v1	67.0984	562.417	-3.0673	1.88e-10	4.8e-08	Glyma.10G017600	senescence-associated gene 21
Glyma.10G018200.Wm82.a2.v1	2695.6	1699.85	0.6652	0.0022088	0.037882	Glyma.10G018200	Ribosomal L22e protein family
Glyma.10G018700.Wm82.a2.v1	209.474	527.513	-1.3324	1.24e-06	0.00010441	Glyma.10G018700	Adenine nucleotide alpha hydrolases-like superfamily protein
Glyma.10G019700.Wm82.a2.v1	1219.25	2594.69	-1.0896	5.26e-05	0.0022319	Glyma.10G019700	putative indole-3-acetic acid-amido synthetase GH3.9
Glyma.10G019800.Wm82.a2.v1	183.874	421.969	-1.1984	2.72e-05	0.0013483	Glyma.10G019800
Glyma.10G019900.Wm82.a2.v1	317.679	48.1509	2.7219	1.07e-14	6.16e-12	Glyma.10G019900	Glutathione S-transferase family protein
Glyma.10G020800.Wm82.a2.v1	93.4192	263.049	-1.4935	7.97e-06	0.00049735	Glyma.10G020800	Phototropic-responsive NPH3 family protein
Glyma.10G023400.Wm82.a2.v1	222.384	403.149	-0.85826	0.0023121	0.039068	Glyma.10G023400	receptor-like kinase in in flowers 3
Glyma.10G023500.Wm82.a2.v1	90.6113	251.697	-1.4739	1.29e-05	0.00073674	Glyma.10G023500	DNAse I-like superfamily protein
Glyma.10G025200.Wm82.a2.v1	2.97653	756.809	-7.9902	0.0002318	0.0071124	Glyma.10G025200	Tetratricopeptide repeat (TPR)-like superfamily protein
Glyma.10G026000.Wm82.a2.v1	145.837	355.456	-1.2853	1.96e-05	0.0010303	Glyma.10G026000	basic helix-loop-helix (bHLH) DNA-binding superfamily protein
Glyma.10G027600.Wm82.a2.v1	146.697	27.2579	2.4281	6.53e-08	8.18e-06	Glyma.10G027600	Seed maturation protein
Glyma.10G028100.Wm82.a2.v1	1.48827	27.7188	-4.2192	0.00038864	0.010373	Glyma.10G028100	Bifunctional inhibitor/lipid-transfer protein/seed storage 2S albumin superfamily protein
Glyma.10G031000.Wm82.a2.v1	2495.83	1162.5	1.1023	6.68e-07	6.13e-05	Glyma.10G031000
Glyma.10G033500.Wm82.a2.v1	60.2852	14.4003	2.0657	0.0010861	0.022198	Glyma.10G033500	P-loop containing nucleoside triphosphate hydrolases superfamily protein
Glyma.10G039900.Wm82.a2.v1	4672.53	2702.36	0.78998	0.00020734	0.0065227	Glyma.10G039900	Ribosomal protein L14p/L23e family protein
Glyma.10G040200.Wm82.a2.v1	700.294	379.162	0.88514	0.00045857	0.011693	Glyma.10G040200	translocase of outer membrane 22-V
Glyma.10G042500.Wm82.a2.v1	29.2973	205.016	-2.8069	0.0021647	0.037323	Glyma.10G042500	GDSL-like Lipase/Acylhydrolase superfamily protein
Glyma.10G043100.Wm82.a2.v1	39302.1	14623.9	1.4263	7.62e-09	1.24e-06	Glyma.10G043100
Glyma.10G045100.Wm82.a2.v1	149.505	45.1723	1.7267	0.00029883	0.0084953	Glyma.10G045100	DNAse I-like superfamily protein
Glyma.10G045900.Wm82.a2.v1	829.351	403.234	1.0404	2.8e-05	0.0013796	Glyma.10G045900	Ribosomal L29 family protein
Glyma.10G048300.Wm82.a2.v1	790.555	469.438	0.75193	0.0022321	0.038109	Glyma.10G048300	Spo11/DNA topoisomerase VI, subunit A protein
Glyma.10G048600.Wm82.a2.v1	13768.8	8507.9	0.69453	0.00083374	0.01817	Glyma.10G048600	Ribosomal protein L4/L1 family
Glyma.10G049400.Wm82.a2.v1	2075.96	1069.22	0.95722	1.76e-05	0.00093616	Glyma.10G049400	Ribosomal protein S12/S23 family protein
Glyma.10G053100.Wm82.a2.v1	3166.08	1431.22	1.1455	1.69e-07	1.89e-05	Glyma.10G053100	Ribosomal protein L11 family protein
Glyma.10G053200.Wm82.a2.v1	226.149	592.03	-1.3884	2.47e-07	2.66e-05	Glyma.10G053200	Protein of unknown function, DUF584
Glyma.10G060200.Wm82.a2.v1	1675.96	976.892	0.77872	0.00055914	0.013538	Glyma.10G060200	glutamate-ammonia ligases;catalytics;glutamate-ammonia ligases
Glyma.10G065200.Wm82.a2.v1	211.81	44.1066	2.2637	4.7e-05	0.0020247	Glyma.10G065200	Leucine-rich repeat protein kinase family protein
Glyma.10G066200.Wm82.a2.v1	566.548	279.469	1.0195	0.00011952	0.0043188	Glyma.10G066200	Ribosomal RNA processing Brix domain protein
Glyma.10G066400.Wm82.a2.v1	241.563	459.151	-0.92657	0.00077906	0.017216	Glyma.10G066400	PHYTOSULFOKINE 3 PRECURSOR
Glyma.10G066500.Wm82.a2.v1	4066.9	2492.07	0.70658	0.0013311	0.02595	Glyma.10G066500	ribosomal protein L24
Glyma.10G067200.Wm82.a2.v1	237.768	87.763	1.4379	2.75e-05	0.0013614	Glyma.10G067200	growth-regulating factor 3
Glyma.10G067800.Wm82.a2.v1	2246.9	1354.19	0.7305	0.00090926	0.01941	Glyma.10G067800	60S acidic ribosomal protein family
Glyma.10G068000.Wm82.a2.v1	0	619.187	#NAME?	0.00076023	0.016945	Glyma.10G068000	Subtilisin-like serine endopeptidase family protein
Glyma.10G071400.Wm82.a2.v1	177.626	37.2062	2.2552	3.94e-08	5.28e-06	Glyma.10G071400	centroradialis
Glyma.10G073600.Wm82.a2.v1	137.81	436.75	-1.6641	3.92e-08	5.27e-06	Glyma.10G073600
Glyma.10G074700.Wm82.a2.v1	20.3424	68.4125	-1.7498	0.0024328	0.040494	Glyma.10G074700
Glyma.10G074800.Wm82.a2.v1	93.3349	249.302	-1.4174	2.77e-05	0.0013657	Glyma.10G074800	cell wall invertase 4
Glyma.10G076400.Wm82.a2.v1	2963.32	1417.64	1.0637	1.23e-06	0.00010411	Glyma.10G076400	Ribosomal S17 family protein
Glyma.10G080000.Wm82.a2.v1	1238.92	2066.44	-0.73807	0.00087144	0.018787	Glyma.10G080000	NDR1/HIN1-like 1
Glyma.10G086800.Wm82.a2.v1	466.607	1081.52	-1.2128	2.18e-06	0.00016933	Glyma.10G086800	ABC-2 type transporter family protein
Glyma.10G088000.Wm82.a2.v1	195.001	497.015	-1.3498	0.0007284	0.016405	Glyma.10G088000	Peptidase M28 family protein
Glyma.10G090100.Wm82.a2.v1	2057.86	1099	0.90495	0.00041491	0.010892	Glyma.10G090100	Protein of unknown function, DUF642
Glyma.10G091800.Wm82.a2.v1	1219.23	730.635	0.73875	0.0014507	0.027582	Glyma.10G091800	Calcium-dependent lipid-binding (CaLB domain) plant phosphoribosyltransferase family protein
Glyma.10G104700.Wm82.a2.v1	1019.33	559.492	0.86543	0.0002848	0.0082134	Glyma.10G104700	UDP-Glycosyltransferase superfamily protein
Glyma.10G109200.Wm82.a2.v1	72.2588	184.896	-1.3555	0.00024512	0.0073564	Glyma.10G109200	cysteine-rich RLK (RECEPTOR-like protein kinase) 25
Glyma.10G111200.Wm82.a2.v1	317.367	166.574	0.92999	0.0020014	0.035181	Glyma.10G111200	TRICHOME BIREFRINGENCE-LIKE 36
Glyma.10G118900.Wm82.a2.v1	410.559	1134.35	-1.4662	1.52e-09	3.03e-07	Glyma.10G118900	Integrase-type DNA-binding superfamily protein
Glyma.10G128900.Wm82.a2.v1	53.7209	5.45371	3.3002	1.66e-05	0.00089192	Glyma.10G128900
Glyma.10G132300.Wm82.a2.v1	61.3308	156.716	-1.3535	0.00066328	0.015336	Glyma.10G132300	ammonium transporter 1;1
Glyma.10G133800.Wm82.a2.v1	1459.9	874.478	0.73938	0.0011889	0.023822	Glyma.10G133800	Ribosomal protein S3 family protein
Glyma.10G137600.Wm82.a2.v1	424.961	180.551	1.2349	1.62e-05	0.00087865	Glyma.10G137600	ATP binding cassette subfamily B4
Glyma.10G140700.Wm82.a2.v1	2334.72	1334.04	0.80744	0.00024876	0.0074239	Glyma.10G140700	Proteasome component (PCI) domain protein
Glyma.10G141400.Wm82.a2.v1	1167.04	2166.36	-0.89241	9.72e-05	0.0036841	Glyma.10G141400	phytochrome A
Glyma.10G141800.Wm82.a2.v1	757.856	400.697	0.91941	0.00023326	0.0071433	Glyma.10G141800	5\'-3\' exonuclease family protein
Glyma.10G142000.Wm82.a2.v1	711.344	386.316	0.88077	0.00048722	0.012241	Glyma.10G142000	Major facilitator superfamily protein
Glyma.10G142600.Wm82.a2.v1	216.789	457.129	-1.0763	0.00011083	0.0040725	Glyma.10G142600	phytochrome interacting factor 3
Glyma.10G144400.Wm82.a2.v1	6429.08	1557.24	2.0456	6.35e-07	5.9e-05	Glyma.10G144400
Glyma.10G145000.Wm82.a2.v1	0	125.062	#NAME?	4.4e-05	0.0019224	Glyma.10G145000	nodulin MtN21 /EamA-like transporter family protein
Glyma.10G145900.Wm82.a2.v1	6981.75	3372.56	1.0497	0.00011167	0.0040968	Glyma.10G145900	Protein of unknown function, DUF538
Glyma.10G147200.Wm82.a2.v1	506.001	255.597	0.98527	0.0003459	0.0095014	Glyma.10G147200	lon protease 1
Glyma.10G147300.Wm82.a2.v1	2.49168	78.2063	-4.9721	5.18e-10	1.18e-07	Glyma.10G147300
Glyma.10G147700.Wm82.a2.v1	475.869	961.916	-1.0153	3.91e-05	0.0017621	Glyma.10G147700	Adenine nucleotide alpha hydrolases-like superfamily protein
Glyma.10G148900.Wm82.a2.v1	90.409	22.8006	1.9874	0.00014307	0.0049358	Glyma.10G148900	Polynucleotidyl transferase, ribonuclease H-like superfamily protein
Glyma.10G150100.Wm82.a2.v1	457.374	780.963	-0.77188	0.0017602	0.031916	Glyma.10G150100	Protein phosphatase 2C family protein
Glyma.10G150800.Wm82.a2.v1	3884.87	2324.64	0.74086	0.00053627	0.01313	Glyma.10G150800	ribosomal protein L18
Glyma.10G151200.Wm82.a2.v1	1266.63	594.551	1.0911	3.37e-06	0.00024451	Glyma.10G151200	Ribosomal L22e protein family
Glyma.10G152200.Wm82.a2.v1	33.7874	106.557	-1.6571	0.00044086	0.011385	Glyma.10G152200	respiratory burst oxidase homolog B
Glyma.10G156600.Wm82.a2.v1	302.358	99.1953	1.6079	6.66e-07	6.13e-05	Glyma.10G156600	basic helix-loop-helix (bHLH) DNA-binding superfamily protein
Glyma.10G157900.Wm82.a2.v1	1578.67	734.911	1.1031	8.98e-05	0.003452	Glyma.10G157900
Glyma.10G159600.Wm82.a2.v1	973.949	208.768	2.2219	1.51e-14	8.55e-12	Glyma.10G159600	HXXXD-type acyl-transferase family protein
Glyma.10G160300.Wm82.a2.v1	4018.42	2090.93	0.94249	1.16e-05	0.00067853	Glyma.10G160300	Ribosomal protein S24e family protein
Glyma.10G160800.Wm82.a2.v1	84.0132	11.4216	2.8788	1.29e-06	0.00010795	Glyma.10G160800	Calcium-binding EF hand family protein
Glyma.10G164100.Wm82.a2.v1	1919.31	662.894	1.5337	2.74e-11	8.43e-09	Glyma.10G164100	SSXT family protein
Glyma.10G165200.Wm82.a2.v1	297.611	565.423	-0.9259	0.0024956	0.041099	Glyma.10G165200	Plant protein of unknown function (DUF946)
Glyma.10G166000.Wm82.a2.v1	674.504	1235.56	-0.87327	0.00027783	0.0080755	Glyma.10G166000	threonine aldolase 1
Glyma.10G168400.Wm82.a2.v1	57.6165	1851.97	-5.0064	5.5e-05	0.0023107	Glyma.10G168400	GDSL-like Lipase/Acylhydrolase superfamily protein
Glyma.10G172600.Wm82.a2.v1	561.265	276.528	1.0213	0.0001206	0.0043482	Glyma.10G172600	alpha/beta-Hydrolases superfamily protein
Glyma.10G175100.Wm82.a2.v1	17.4249	0	Inf	0.00073271	0.016469	Glyma.10G175100	F-box/RNI-like/FBD-like domains-containing protein
Glyma.10G177300.Wm82.a2.v1	900.016	503.921	0.83675	0.00055757	0.013514	Glyma.10G177300	Leucine-rich repeat protein kinase family protein
Glyma.10G179200.Wm82.a2.v1	2115.36	1037.95	1.0272	0.00085527	0.018523	Glyma.10G179200	EXORDIUM like 5
Glyma.10G180300.Wm82.a2.v1	17.3996	0	Inf	0.00073706	0.016559	Glyma.10G180300	DREB2A-interacting protein 2
Glyma.10G182500.Wm82.a2.v1	5314.13	3275.08	0.6983	0.00095741	0.020204	Glyma.10G182500	Ribosomal protein L14
Glyma.10G183300.Wm82.a2.v1	19.3896	97.9697	-2.3371	0.0013179	0.025771	Glyma.10G183300	phosphate 1
Glyma.10G186600.Wm82.a2.v1	47.1734	151.065	-1.6791	4.59e-05	0.0019864	Glyma.10G186600	type one serine/threonine protein phosphatase 4
Glyma.10G186700.Wm82.a2.v1	106.991	275.012	-1.362	2.89e-05	0.0014103	Glyma.10G186700	proline-rich protein 1
Glyma.10G186800.Wm82.a2.v1	3.99681	77.3324	-4.2742	2.72e-09	4.94e-07	Glyma.10G186800	ethylene response factor 1
Glyma.10G189200.Wm82.a2.v1	204.816	97.0319	1.0778	0.0019518	0.034549	Glyma.10G189200	Protein of unknown function (DUF810)
Glyma.10G189300.Wm82.a2.v1	494.669	980.598	-0.9872	4.27e-05	0.0018849	Glyma.10G189300	cellulose synthase like G2
Glyma.10G192400.Wm82.a2.v1	463.866	792.72	-0.7731	0.0016682	0.030696	Glyma.10G192400	Beta-glucosidase, GBA2 type family protein
Glyma.10G192800.Wm82.a2.v1	138.362	60.5424	1.1924	0.0031353	0.048656	Glyma.10G192800
Glyma.10G193200.Wm82.a2.v1	1594.44	950.396	0.74645	0.00095902	0.020229	Glyma.10G193200	heat shock protein 60
Glyma.10G194000.Wm82.a2.v1	1261.49	762.425	0.72646	0.0016599	0.030567	Glyma.10G194000	UDP-Glycosyltransferase superfamily protein
Glyma.10G197200.Wm82.a2.v1	6.00364	49.6403	-3.0476	0.0021815	0.037576	Glyma.10G197200	C2H2-type zinc finger family protein
Glyma.10G197700.Wm82.a2.v1	1007.62	1775.26	-0.81708	0.00028368	0.0082058	Glyma.10G197700	lactate/malate dehydrogenase family protein
Glyma.10G199900.Wm82.a2.v1	539.325	277.428	0.95904	0.0003233	0.0090043	Glyma.10G199900	DNA binding
Glyma.10G200300.Wm82.a2.v1	398.029	204.452	0.96111	0.000763	0.016975	Glyma.10G200300	Transducin/WD40 repeat-like superfamily protein
Glyma.10G200800.Wm82.a2.v1	25131.2	7995.75	1.6522	5.41e-15	3.33e-12	Glyma.10G200800	cytochrome P450, family 76, subfamily C, polypeptide 4
Glyma.10G204400.Wm82.a2.v1	251.289	742.177	-1.5624	0.0023971	0.04005	Glyma.10G204400	AP2/B3 transcription factor family protein
Glyma.10G204800.Wm82.a2.v1	165.446	43.1262	1.9397	0.00011476	0.0041911	Glyma.10G204800	NAD(P)-binding Rossmann-fold superfamily protein
Glyma.10G204900.Wm82.a2.v1	273.179	529.77	-0.95552	0.0019826	0.034978	Glyma.10G204900	Transmembrane Fragile-X-F-associated protein
Glyma.10G205600.Wm82.a2.v1	216.751	471.737	-1.1219	5.07e-05	0.0021665	Glyma.10G205600	ABC-2 type transporter family protein
Glyma.10G205900.Wm82.a2.v1	138.649	412.774	-1.5739	1.05e-07	1.25e-05	Glyma.10G205900	AWPM-19-like family protein
Glyma.10G207000.Wm82.a2.v1	445.257	231.097	0.94614	0.0006295	0.014747	Glyma.10G207000
Glyma.10G211700.Wm82.a2.v1	425.412	206.81	1.0406	0.00025936	0.0076685	Glyma.10G211700
Glyma.10G212300.Wm82.a2.v1	107.1	281.275	-1.393	1.7e-05	0.0009085	Glyma.10G212300	Seven transmembrane MLO family protein
Glyma.10G216000.Wm82.a2.v1	0	98.3294	#NAME?	0.00060112	0.014323	Glyma.10G216000	GAST1 protein homolog 3
Glyma.10G217900.Wm82.a2.v1	259	1179.11	-2.1867	4.06e-18	3.9e-15	Glyma.10G217900	sucrose-proton symporter 2
Glyma.10G219600.Wm82.a2.v1	712.622	1307.94	-0.87609	0.00015782	0.0053094	Glyma.10G219600	NAC domain containing protein 17
Glyma.10G220800.Wm82.a2.v1	2199.35	1285.87	0.77433	0.00045514	0.011618	Glyma.10G220800	Pleckstrin homology (PH) domain superfamily protein
Glyma.10G221600.Wm82.a2.v1	6502.01	3718.87	0.80602	0.00013357	0.004674	Glyma.10G221600	Ribosomal protein S13/S18 family
Glyma.10G223400.Wm82.a2.v1	10165	5588.99	0.86296	3.8e-05	0.0017246	Glyma.10G223400	ribosomal protein 1
Glyma.10G223700.Wm82.a2.v1	754.774	342.763	1.1388	6.76e-06	0.00043289	Glyma.10G223700	Cupredoxin superfamily protein
Glyma.10G224200.Wm82.a2.v1	2171.83	1202.98	0.8523	0.00011784	0.0042784	Glyma.10G224200	Ribosomal protein S13/S18 family
Glyma.10G225900.Wm82.a2.v1	22.3746	134.211	-2.5846	4.71e-08	6.14e-06	Glyma.10G225900	Vacuolar iron transporter (VIT) family protein
Glyma.10G232600.Wm82.a2.v1	300.84	585.237	-0.96002	0.00024614	0.0073765	Glyma.10G232600	Divalent ion symporter
Glyma.10G233900.Wm82.a2.v1	2374.99	1350.78	0.81413	0.00021299	0.0066499	Glyma.10G233900	Ribosomal protein L36e family protein
Glyma.10G236200.Wm82.a2.v1	385.254	677.126	-0.81362	0.0012842	0.025265	Glyma.10G236200	Cytochrome b561/ferric reductase transmembrane protein family
Glyma.10G238100.Wm82.a2.v1	3253	2093.32	0.63598	0.0031383	0.048675	Glyma.10G238100	Homeobox-leucine zipper family protein / lipid-binding START domain-containing protein
Glyma.10G239800.Wm82.a2.v1	4.97494	62.9961	-3.6625	7.52e-07	6.82e-05	Glyma.10G239800	Glucose-methanol-choline (GMC) oxidoreductase family protein
Glyma.10G240900.Wm82.a2.v1	384.854	1039.5	-1.4335	5.69e-09	9.57e-07	Glyma.10G240900	K-box region and MADS-box transcription factor family protein							AtHTH At1g72970	Probable FAD-dependent enzyme. Involved in regulating post-genital organ fusion. Required to limit cellular interactions between contacting epidermal cells during floral development.
Glyma.10G241800.Wm82.a2.v1	444.266	831.629	-0.90452	0.00023963	0.0072598	Glyma.10G241800	alpha-L-fucosidase 1
Glyma.10G241900.Wm82.a2.v1	7847.17	4719.15	0.73365	0.00048064	0.012139	Glyma.10G241900	DEAD box RNA helicase (PRH75)
Glyma.10G242300.Wm82.a2.v1	1670.95	749.988	1.1557	5.46e-05	0.0022947	Glyma.10G242300	ERECTA-like 2
Glyma.10G242800.Wm82.a2.v1	2136.24	869.696	1.2965	0.00052028	0.012837	Glyma.10G242800	Stabilizer of iron transporter SufD / Polynucleotidyl transferase
Glyma.10G243200.Wm82.a2.v1	250.4	83.9264	1.577	0.00047296	0.01199	Glyma.10G243200	DNA repair (Rad51) family protein
Glyma.10G244600.Wm82.a2.v1	293.829	571.308	-0.95929	0.00027538	0.0080202	Glyma.10G244600	Plant protein of unknown function (DUF828) with plant pleckstrin homology-like region
Glyma.10G245200.Wm82.a2.v1	5126.84	2941.62	0.80146	0.00016037	0.0053742	Glyma.10G245200	Ribosomal protein S3Ae
Glyma.10G246500.Wm82.a2.v1	21.915	109.026	-2.3147	3.78e-06	0.00026839	Glyma.10G246500	cupin family protein
Glyma.10G248600.Wm82.a2.v1	547.589	211.842	1.3701	5.39e-07	5.13e-05	Glyma.10G248600	Sec14p-like phosphatidylinositol transfer family protein
Glyma.10G250900.Wm82.a2.v1	38.3197	3.97506	3.269	0.00028524	0.008221	Glyma.10G250900	peroxisomal adenine nucleotide carrier 1
Glyma.10G252800.Wm82.a2.v1	39.3146	135.235	-1.7823	3.98e-05	0.0017875	Glyma.10G252800	cysteine-rich RLK (RECEPTOR-like protein kinase) 10
Glyma.10G255500.Wm82.a2.v1	5623.77	3571.48	0.65502	0.0018893	0.033755	Glyma.10G255500	tubulin alpha-2 chain
Glyma.10G256200.Wm82.a2.v1	779.842	374.71	1.0574	2.47e-05	0.0012458	Glyma.10G256200	CYCLIN D1;1
Glyma.10G260700.Wm82.a2.v1	591.583	267.061	1.1474	1.51e-05	0.00083419	Glyma.10G260700
Glyma.10G261200.Wm82.a2.v1	644.001	1305.56	-1.0195	1.21e-05	0.00070072	Glyma.10G261200	Plant basic secretory protein (BSP) family protein
Glyma.10G261400.Wm82.a2.v1	1938.3	929.58	1.0601	2.55e-06	0.00019187	Glyma.10G261400	D-3-phosphoglycerate dehydrogenase
Glyma.10G263800.Wm82.a2.v1	206.831	396.73	-0.93971	0.00097035	0.020379	Glyma.10G263800	Cupredoxin superfamily protein
Glyma.10G264000.Wm82.a2.v1	1633.03	671.502	1.2821	2.75e-08	3.92e-06	Glyma.10G264000	Heavy metal transport/detoxification superfamily protein
Glyma.10G265400.Wm82.a2.v1	219.323	595.968	-1.4422	9.35e-08	1.13e-05	Glyma.10G265400	ribose-5-phosphate isomerase 2
Glyma.10G267700.Wm82.a2.v1	74.0886	173.765	-1.2298	0.0011208	0.022726	Glyma.10G267700	MATE efflux family protein
Glyma.10G269300.Wm82.a2.v1	124.749	41.6848	1.5814	0.00030087	0.0085383	Glyma.10G269300	Zinc finger C-x8-C-x5-C-x3-H type family protein
Glyma.10G271600.Wm82.a2.v1	77.6259	185.432	-1.2563	0.00060263	0.014345	Glyma.10G271600	Protein kinase superfamily protein
Glyma.10G271900.Wm82.a2.v1	1920.61	1076.31	0.83547	0.00018133	0.0059196	Glyma.10G271900	leucine-rich repeat transmembrane protein kinase family protein
Glyma.10G273000.Wm82.a2.v1	35.3768	324.337	-3.1966	3.21e-15	2.06e-12	Glyma.10G273000	myb domain protein 62
Glyma.10G274600.Wm82.a2.v1	1099.88	620.333	0.82623	0.00045899	0.011696	Glyma.10G274600	Integrase-type DNA-binding superfamily protein
Glyma.10G276600.Wm82.a2.v1	0	30.6815	#NAME?	2.83e-06	0.00020857	Glyma.10G276600	Major facilitator superfamily protein
Glyma.10G277700.Wm82.a2.v1	133.712	441.111	-1.722	1.99e-05	0.0010433	Glyma.10G277700	cationic amino acid transporter 7
Glyma.10G278600.Wm82.a2.v1	111.531	260.049	-1.2213	0.00018438	0.0059824	Glyma.10G278600
Glyma.10G278800.Wm82.a2.v1	213.227	89.2256	1.2569	0.00031466	0.0088436	Glyma.10G278800	Nucleic acid-binding, OB-fold-like protein
Glyma.10G281400.Wm82.a2.v1	1434.11	3317.23	-1.2098	3.18e-08	4.43e-06	Glyma.10G281400	hydroxypyruvate reductase
Glyma.10G283000.Wm82.a2.v1	333.055	145.119	1.1985	8.31e-05	0.0032578	Glyma.10G283000	Protein of unknown function (DUF630 and DUF632)
Glyma.10G283500.Wm82.a2.v1	19.9166	65.9428	-1.7272	0.0030915	0.048166	Glyma.10G283500	Protein phosphatase 2A regulatory B subunit family protein
Glyma.10G288100.Wm82.a2.v1	552.028	299.064	0.88429	0.00080521	0.017676	Glyma.10G288100	Eukaryotic aspartyl protease family protein
Glyma.10G291100.Wm82.a2.v1	2852.65	1566.8	0.86448	7.22e-05	0.0029016	Glyma.10G291100	dehydroascorbate reductase 2
Glyma.10G291400.Wm82.a2.v1	339.645	1473.88	-2.1175	0.00022121	0.0068574	Glyma.10G291400	alpha/beta-Hydrolases superfamily protein
Glyma.10G291500.Wm82.a2.v1	5384.9	3376.95	0.6732	0.0014402	0.027438	Glyma.10G291500	Ribosomal L29 family protein
Glyma.10G291700.Wm82.a2.v1	1578.51	581.094	1.4417	6.66e-10	1.47e-07	Glyma.10G291700	3-ketoacyl-CoA synthase 19
Glyma.10G292200.Wm82.a2.v1	341.188	118.769	1.5224	0.00019042	0.0061301	Glyma.10G292200	Chalcone-flavanone isomerase family protein
Glyma.10G297000.Wm82.a2.v1	63.4135	290.752	-2.1969	1.82e-10	4.7e-08	Glyma.10G297000
Glyma.10G298800.Wm82.a2.v1	1349.87	835.425	0.69224	0.0025644	0.041972	Glyma.10G298800
Glyma.11G000800.Wm82.a2.v1	586.031	1368.06	-1.2231	1.87e-07	2.07e-05	Glyma.11G000800	Cyclase family protein
Glyma.11G000900.Wm82.a2.v1	5936.19	3189.01	0.89643	0.0013299	0.025943	Glyma.11G000900
Glyma.11G001200.Wm82.a2.v1	183.74	427.063	-1.2168	2.03e-05	0.0010601	Glyma.11G001200	Leucine-rich repeat (LRR) family protein
Glyma.11G001400.Wm82.a2.v1	1188.2	609.588	0.96288	0.00091051	0.019419	Glyma.11G001400
Glyma.11G002400.Wm82.a2.v1	1171.78	722.698	0.69723	0.0027224	0.043937	Glyma.11G002400	Ribosomal protein S10p/S20e family protein
Glyma.11G003400.Wm82.a2.v1	2365.73	1234.17	0.93874	2.21e-05	0.0011355	Glyma.11G003400	protodermal factor 2
Glyma.11G003600.Wm82.a2.v1	786.529	352.997	1.1558	4.38e-06	0.00030225	Glyma.11G003600	ribosomal protein S15A
Glyma.11G003700.Wm82.a2.v1	690.665	364.949	0.92029	0.0013878	0.026735	Glyma.11G003700	ribosomal protein S15A
Glyma.11G006600.Wm82.a2.v1	3769.75	2272.61	0.73012	0.0006518	0.015132	Glyma.11G006600	Ribosomal protein S3Ae
Glyma.11G008300.Wm82.a2.v1	454.258	842.347	-0.8909	0.00028047	0.0081274	Glyma.11G008300	zinc knuckle (CCHC-type) family protein
Glyma.11G013100.Wm82.a2.v1	2.49168	1015.25	-8.6705	3.92e-09	6.8e-07	Glyma.11G013100	Eukaryotic aspartyl protease family protein
Glyma.11G013200.Wm82.a2.v1	2879.54	5434.76	-0.91638	1.66e-05	0.00089192	Glyma.11G013200
Glyma.11G014400.Wm82.a2.v1	1476.15	768.11	0.94246	0.0018639	0.033362	Glyma.11G014400	FK506 BINDING PROTEIN 53
Glyma.11G016900.Wm82.a2.v1	0	16.8647	#NAME?	0.00094155	0.019957	Glyma.11G016900	sugar transporter 1
Glyma.11G018900.Wm82.a2.v1	541.939	301.465	0.84614	0.0013367	0.026023	Glyma.11G018900	arabinogalactan protein 16
Glyma.11G020100.Wm82.a2.v1	3645.53	2124.31	0.77913	0.00028726	0.0082498	Glyma.11G020100	Ribosomal protein S5 family protein
Glyma.11G021700.Wm82.a2.v1	3162.27	1319.57	1.2609	1.83e-06	0.00014739	Glyma.11G021700	RNA binding Plectin/S10 domain-containing protein
Glyma.11G022200.Wm82.a2.v1	47.751	181.699	-1.9279	1.65e-06	0.0001337	Glyma.11G022200	POX (plant homeobox) family protein
Glyma.11G023200.Wm82.a2.v1	1399.78	528.126	1.4062	2.5e-09	4.61e-07	Glyma.11G023200	plasma membrane intrinsic protein 1B
Glyma.11G023900.Wm82.a2.v1	2328.19	1335.14	0.80221	0.00027362	0.0079821	Glyma.11G023900	AT hook motif DNA-binding family protein
Glyma.11G024300.Wm82.a2.v1	783.772	369.808	1.0837	1.56e-05	0.00085384	Glyma.11G024300	C2 calcium/lipid-binding plant phosphoribosyltransferase family protein
Glyma.11G026700.Wm82.a2.v1	439.902	244.106	0.84967	0.002137	0.037002	Glyma.11G026700	nuclear RNA polymerase D1A
Glyma.11G027400.Wm82.a2.v1	205.258	377.444	-0.87882	0.0022104	0.037896	Glyma.11G027400	non-yellowing 1
Glyma.11G031500.Wm82.a2.v1	211.228	469.6	-1.1526	3.5e-05	0.0016285	Glyma.11G031500	nitrate transporter 1.1
Glyma.11G034900.Wm82.a2.v1	81.1294	22.2758	1.8647	0.00057435	0.013836	Glyma.11G034900	myb domain protein 32
Glyma.11G037200.Wm82.a2.v1	313.476	127.01	1.3034	0.0006752	0.015511	Glyma.11G037200	HXXXD-type acyl-transferase family protein
Glyma.11G038900.Wm82.a2.v1	0	14.3416	#NAME?	0.0027451	0.044203	Glyma.11G038900	calcineurin B-like protein 1
Glyma.11G046200.Wm82.a2.v1	209.449	553.657	-1.4024	2.88e-07	3e-05	Glyma.11G046200	ACT domain repeat 1
Glyma.11G048100.Wm82.a2.v1	4181.79	2276.55	0.87727	4.25e-05	0.0018789	Glyma.11G048100	Translation protein SH3-like family protein
Glyma.11G048700.Wm82.a2.v1	2042.11	914.034	1.1597	0.00034475	0.0094903	Glyma.11G048700	O-Glycosyl hydrolases family 17 protein
Glyma.11G048900.Wm82.a2.v1	335.167	148.724	1.1722	0.00010733	0.0039802	Glyma.11G048900
Glyma.11G049100.Wm82.a2.v1	21.9234	165.772	-2.9187	7.92e-05	0.003128	Glyma.11G049100
Glyma.11G052100.Wm82.a2.v1	1230.66	2206.55	-0.84236	0.00013901	0.0048167	Glyma.11G052100	myb domain protein 73
Glyma.11G054500.Wm82.a2.v1	79.1057	417	-2.3982	3.59e-14	1.83e-11	Glyma.11G054500	S-adenosyl-L-methionine-dependent methyltransferases superfamily protein
Glyma.11G054600.Wm82.a2.v1	236.68	429.762	-0.8606	0.001982	0.034978	Glyma.11G054600	basic helix-loop-helix (bHLH) DNA-binding superfamily protein
Glyma.11G055200.Wm82.a2.v1	2193.71	1066.78	1.0401	0.00106	0.021798	Glyma.11G055200	ralf-like 34
Glyma.11G056200.Wm82.a2.v1	103.546	298.529	-1.5276	2.21e-06	0.00017151	Glyma.11G056200	heat shock factor 4
Glyma.11G056700.Wm82.a2.v1	182.374	424.758	-1.2197	2.11e-05	0.0010889	Glyma.11G056700	Cyclin-dependent kinase inhibitor family protein
Glyma.11G058100.Wm82.a2.v1	3.94623	31.185	-2.9823	0.0021394	0.037002	Glyma.11G058100	Peroxidase superfamily protein
Glyma.11G058600.Wm82.a2.v1	38.8129	117.046	-1.5925	0.00040781	0.010765	Glyma.11G058600	Homeodomain-like superfamily protein
Glyma.11G061900.Wm82.a2.v1	125.82	296.949	-1.2389	8.54e-05	0.0033228	Glyma.11G061900
Glyma.11G064800.Wm82.a2.v1	1126.14	2643.24	-1.2309	2.94e-08	4.16e-06	Glyma.11G064800	homeobox protein 40
Glyma.11G065000.Wm82.a2.v1	405.209	826.33	-1.0281	0.0015196	0.028537	Glyma.11G065000	G-box binding factor 1
Glyma.11G065200.Wm82.a2.v1	45.2761	165.996	-1.8743	3.76e-06	0.00026837	Glyma.11G065200	GRAS family transcription factor
Glyma.11G067500.Wm82.a2.v1	627.559	325.379	0.94763	0.00024227	0.0073166	Glyma.11G067500	chromatin remodeling 1
Glyma.11G068600.Wm82.a2.v1	423.708	227.268	0.89868	0.0013465	0.02616	Glyma.11G068600
Glyma.11G068700.Wm82.a2.v1	226.882	110.59	1.0367	0.001972	0.034829	Glyma.11G068700	GATA type zinc finger transcription factor family protein
Glyma.11G068900.Wm82.a2.v1	12.4247	165.631	-3.7367	2.29e-14	1.23e-11	Glyma.11G068900	Late embryogenesis abundant (LEA) protein
Glyma.11G070600.Wm82.a2.v1	76.85	192.708	-1.3263	0.00025403	0.0075669	Glyma.11G070600	NmrA-like negative transcriptional regulator family protein
Glyma.11G071600.Wm82.a2.v1	110.178	227.063	-1.0433	0.0018266	0.032818	Glyma.11G071600	P-loop containing nucleoside triphosphate hydrolases superfamily protein
Glyma.11G071700.Wm82.a2.v1	633.001	1147.48	-0.85819	0.00059176	0.014163	Glyma.11G071700	P-loop containing nucleoside triphosphate hydrolases superfamily protein
Glyma.11G076000.Wm82.a2.v1	5461.59	2343.55	1.2206	1.29e-08	1.98e-06	Glyma.11G076000	Ribosomal protein L2 family
Glyma.11G077400.Wm82.a2.v1	281.138	1073.77	-1.9333	5.56e-12	2.05e-09	Glyma.11G077400	Chaperone DnaJ-domain superfamily protein
Glyma.11G078000.Wm82.a2.v1	970.125	314.44	1.6254	8.75e-11	2.5e-08	Glyma.11G078000	Seven transmembrane MLO family protein
Glyma.11G082300.Wm82.a2.v1	590.263	1906.61	-1.6916	0.00060038	0.014312	Glyma.11G082300	Rhodanese/Cell cycle control phosphatase superfamily protein
Glyma.11G082700.Wm82.a2.v1	14.4315	82.2133	-2.5101	1.38e-05	0.00078298	Glyma.11G082700	Transmembrane amino acid transporter family protein
Glyma.11G084400.Wm82.a2.v1	1691.18	946.495	0.83736	0.00021003	0.0066005	Glyma.11G084400	phosphoserine aminotransferase
Glyma.11G086200.Wm82.a2.v1	1015.88	622.336	0.70696	0.0028503	0.045366	Glyma.11G086200	probable small nuclear ribonucleoprotein G
Glyma.11G087600.Wm82.a2.v1	329.969	623.298	-0.91759	0.00038803	0.010368	Glyma.11G087600	RING/U-box superfamily protein
Glyma.11G088600.Wm82.a2.v1	857.578	1720.94	-1.0049	1.01e-05	0.00060523	Glyma.11G088600	Auxin efflux carrier family protein
Glyma.11G089100.Wm82.a2.v1	90.5776	293.131	-1.6943	3.16e-07	3.24e-05	Glyma.11G089100	Concanavalin A-like lectin protein kinase family protein
Glyma.11G090400.Wm82.a2.v1	1069.8	551.419	0.95612	5.87e-05	0.0024446	Glyma.11G090400	SWIB/MDM2 domain superfamily protein
Glyma.11G096400.Wm82.a2.v1	885.943	1414.99	-0.67551	0.0029785	0.046935	Glyma.11G096400
Glyma.11G097100.Wm82.a2.v1	615.488	228.771	1.4278	9.73e-08	1.17e-05	Glyma.11G097100
Glyma.11G097500.Wm82.a2.v1	394.854	1006.58	-1.3501	3.98e-08	5.31e-06	Glyma.11G097500	Calcium-binding EF-hand family protein
Glyma.11G097900.Wm82.a2.v1	55.3315	3085.18	-5.8011	4.74e-08	6.17e-06	Glyma.11G097900	Chalcone and stilbene synthase family protein
Glyma.11G101400.Wm82.a2.v1	1856.45	1079.1	0.78272	0.0012006	0.023977	Glyma.11G101400	NAD(P)-binding Rossmann-fold superfamily protein
Glyma.11G103500.Wm82.a2.v1	4812.54	2913.66	0.72397	0.00065381	0.015172	Glyma.11G103500	cell elongation protein / DWARF1 / DIMINUTO (DIM)
Glyma.11G103700.Wm82.a2.v1	5774.59	3185.18	0.85834	5.12e-05	0.0021816	Glyma.11G103700	Ribosomal protein L7Ae/L30e/S12e/Gadd45 family protein
Glyma.11G105800.Wm82.a2.v1	140.533	523.232	-1.8965	2.37e-06	0.00018063	Glyma.11G105800	Chaperone DnaJ-domain superfamily protein
Glyma.11G105900.Wm82.a2.v1	5522.73	3321.99	0.73334	0.00054263	0.013232	Glyma.11G105900	glycine-rich protein 2B
Glyma.11G106000.Wm82.a2.v1	1101.45	670.042	0.71709	0.0022882	0.038719	Glyma.11G106000	like AUXIN RESISTANT 2
Glyma.11G106200.Wm82.a2.v1	97.6183	30.2046	1.6924	0.00056785	0.013714	Glyma.11G106200	Pathogenesis-related thaumatin superfamily protein
Glyma.11G107800.Wm82.a2.v1	46.2374	121.391	-1.3925	0.0013481	0.02617	Glyma.11G107800	ubiquitin-conjugating enzyme 10
Glyma.11G109400.Wm82.a2.v1	889.776	503.484	0.8215	0.00070929	0.016093	Glyma.11G109400	prohibitin 2
Glyma.11G113800.Wm82.a2.v1	259.886	457.374	-0.8155	0.0027937	0.044672	Glyma.11G113800
Glyma.11G114300.Wm82.a2.v1	2916.83	1488.62	0.97042	9.12e-06	0.00055257	Glyma.11G114300	NOP56-like pre RNA processing ribonucleoprotein
Glyma.11G115400.Wm82.a2.v1	3861.88	2422.16	0.67301	0.0016324	0.030141	Glyma.11G115400	Ribosomal protein S25 family protein
Glyma.11G117500.Wm82.a2.v1	82.6177	175.441	-1.0865	0.0030458	0.047702	Glyma.11G117500	cold, circadian rhythm, and rna binding 2
Glyma.11G118000.Wm82.a2.v1	872.422	1530.54	-0.81094	0.00037043	0.01002	Glyma.11G118000	Erythronate-4-phosphate dehydrogenase family protein
Glyma.11G120600.Wm82.a2.v1	190.3	87.3074	1.1241	0.0016432	0.030294	Glyma.11G120600	lysophosphatidyl acyltransferase 5
Glyma.11G121400.Wm82.a2.v1	105.869	17.3522	2.6091	6.01e-07	5.62e-05	Glyma.11G121400	Protein of unknown function, DUF547
Glyma.11G123300.Wm82.a2.v1	203.087	488.892	-1.2674	5.11e-06	0.0003422	Glyma.11G123300
Glyma.11G124200.Wm82.a2.v1	53.6534	172.992	-1.689	1.68e-05	0.00089822	Glyma.11G124200	AP2/B3-like transcriptional factor family protein
Glyma.11G127200.Wm82.a2.v1	574.723	190.35	1.5942	1.86e-07	2.06e-05	Glyma.11G127200	pfkB-like carbohydrate kinase family protein
Glyma.11G133300.Wm82.a2.v1	70.876	200.876	-1.5029	0.0031736	0.049142	Glyma.11G133300	aldehyde dehydrogenase 3F1
Glyma.11G134200.Wm82.a2.v1	2376.5	4189.59	-0.81797	0.00013031	0.0046087	Glyma.11G134200	HSP20-like chaperones superfamily protein
Glyma.11G138000.Wm82.a2.v1	82.8031	262.508	-1.6646	8.98e-07	7.91e-05	Glyma.11G138000	SCARECROW-like 14
Glyma.11G139400.Wm82.a2.v1	334.004	144.781	1.206	7.1e-05	0.0028659	Glyma.11G139400	Tim10/DDP family zinc finger protein
Glyma.11G141600.Wm82.a2.v1	10723.3	6443.2	0.7349	0.00042306	0.011046	Glyma.11G141600	Histone superfamily protein
Glyma.11G142100.Wm82.a2.v1	7564.56	4794.84	0.65777	0.0025863	0.042212	Glyma.11G142100	Histone superfamily protein
Glyma.11G143400.Wm82.a2.v1	3516.16	2257.25	0.63943	0.002838	0.0452	Glyma.11G143400	ribosomal protein L23AB
Glyma.11G146300.Wm82.a2.v1	5080.23	3056.08	0.73321	0.00053721	0.013146	Glyma.11G146300	Ribosomal protein L11 family protein
Glyma.11G148000.Wm82.a2.v1	420.176	235.511	0.83519	0.0026924	0.043576	Glyma.11G148000	nuclear factor Y, subunit C10
Glyma.11G148100.Wm82.a2.v1	1035.17	616.696	0.74724	0.0021842	0.037596	Glyma.11G148100	FASCICLIN-like arabinogalactan-protein 11
Glyma.11G149200.Wm82.a2.v1	422.494	123.674	1.7724	3.49e-09	6.1e-07	Glyma.11G149200	IQ-domain 11
Glyma.11G150700.Wm82.a2.v1	293.104	112.128	1.3863	1.49e-05	0.00082545	Glyma.11G150700	Disease resistance-responsive (dirigent-like protein) family protein
Glyma.11G152700.Wm82.a2.v1	484.711	7.40927	6.0316	0.0002283	0.0070298	Glyma.11G152700	Early-responsive to dehydration stress protein (ERD4)
Glyma.11G153800.Wm82.a2.v1	43.2693	1051.87	-4.6035	0.00024586	0.007374	Glyma.11G153800	annexin 8
Glyma.11G155000.Wm82.a2.v1	761.486	3836.43	-2.3329	1.46e-24	2.42e-21	Glyma.11G155000
Glyma.11G157700.Wm82.a2.v1	479.997	237.318	1.0162	0.00021586	0.0067254	Glyma.11G157700	protein arginine methyltransferase 3
Glyma.11G158200.Wm82.a2.v1	423.173	833.928	-0.97867	7.77e-05	0.0030794	Glyma.11G158200
Glyma.11G158500.Wm82.a2.v1	3054.12	1709.21	0.83743	0.00011263	0.0041259	Glyma.11G158500	Ribosomal protein S19e family protein
Glyma.11G160000.Wm82.a2.v1	3213.05	1632.82	0.97658	0.00075177	0.016803	Glyma.11G160000	expansin A8
Glyma.11G170300.Wm82.a2.v1	111.822	2052.27	-4.1979	4.22e-11	1.26e-08	Glyma.11G170300	glutamine-dependent asparagine synthase 1
Glyma.11G171400.Wm82.a2.v1	716.509	5354.33	-2.9016	1.82e-36	5.81e-33	Glyma.11G171400	glutamine-dependent asparagine synthase 1
Glyma.11G176500.Wm82.a2.v1	198.879	499.903	-1.3298	3.69e-05	0.0016905	Glyma.11G176500	Homeodomain-like transcriptional regulator
Glyma.11G177800.Wm82.a2.v1	414.054	173.093	1.2583	1.29e-05	0.00073674	Glyma.11G177800	Histone superfamily protein
Glyma.11G179600.Wm82.a2.v1	800.96	479.642	0.73977	0.0025602	0.04194	Glyma.11G179600	NIMA (never in mitosis, gene A)-related 6
Glyma.11G182600.Wm82.a2.v1	1196.03	680.915	0.8127	0.00048884	0.012275	Glyma.11G182600	Rho GTPase activating protein with PAK-box/P21-Rho-binding domain
Glyma.11G183700.Wm82.a2.v1	311.364	146.041	1.0922	0.00037859	0.010167	Glyma.11G183700	bZIP transcription factor family protein
Glyma.11G184000.Wm82.a2.v1	77.1494	201.049	-1.3818	0.00012471	0.0044703	Glyma.11G184000	WIP domain protein 3
Glyma.11G185100.Wm82.a2.v1	1689.1	646.37	1.3858	2.08e-09	4.02e-07	Glyma.11G185100	Jojoba acyl CoA reductase-related male sterility protein
Glyma.11G185500.Wm82.a2.v1	2703.94	1550.6	0.80224	0.00024311	0.0073234	Glyma.11G185500	TCP-1/cpn60 chaperonin family protein
Glyma.11G188000.Wm82.a2.v1	184.106	29.2827	2.6524	3.06e-10	7.49e-08	Glyma.11G188000	Family of unknown function (DUF662)
Glyma.11G188300.Wm82.a2.v1	698.717	290.022	1.2685	9.67e-07	8.4e-05	Glyma.11G188300	Stress responsive A/B Barrel Domain
Glyma.11G189500.Wm82.a2.v1	922.045	336.036	1.4562	5.92e-09	9.93e-07	Glyma.11G189500	histone deacetylase 2B
Glyma.11G190600.Wm82.a2.v1	88.5454	20.8557	2.086	9.11e-05	0.0034846	Glyma.11G190600	GDSL-like Lipase/Acylhydrolase superfamily protein
Glyma.11G193600.Wm82.a2.v1	21.8644	191	-3.1269	6.44e-05	0.0026517	Glyma.11G193600	xyloglucan endotransglucosylase/hydrolase 32
Glyma.11G194500.Wm82.a2.v1	149.91	686.606	-2.1954	5.02e-06	0.00033788	Glyma.11G194500	AMP-dependent synthetase and ligase family protein
Glyma.11G195000.Wm82.a2.v1	3063.2	1018.55	1.5885	1.01e-12	4.16e-10	Glyma.11G195000
Glyma.11G200100.Wm82.a2.v1	351.31	819.959	-1.2228	0.00048987	0.012295	Glyma.11G200100	Phototropic-responsive NPH3 family protein
Glyma.11G200300.Wm82.a2.v1	293.812	571.382	-0.95956	0.00027533	0.0080202	Glyma.11G200300	Leucine-rich repeat protein kinase family protein
Glyma.11G201900.Wm82.a2.v1	159.683	59.466	1.4251	0.00028419	0.0082058	Glyma.11G201900	RECQ helicase L4B
Glyma.11G206300.Wm82.a2.v1	18.4621	79.7276	-2.1105	0.00016015	0.0053706	Glyma.11G206300	cysteine-rich RLK (RECEPTOR-like protein kinase) 2
Glyma.11G208700.Wm82.a2.v1	202.994	777.915	-1.9382	8.64e-05	0.0033503	Glyma.11G208700	oxidative stress 3
Glyma.11G209200.Wm82.a2.v1	2825.21	1582.77	0.8359	0.00012512	0.0044742	Glyma.11G209200	60S acidic ribosomal protein family
Glyma.11G212900.Wm82.a2.v1	1.47984	65.5671	-5.4695	0.0013874	0.026735	Glyma.11G212900	glutathione S-transferase F11
Glyma.11G214300.Wm82.a2.v1	25.3511	2.46443	3.3627	0.0029	0.045975	Glyma.11G214300	zinc finger protein 4
Glyma.11G216000.Wm82.a2.v1	442.959	212.362	1.0606	0.00014709	0.005031	Glyma.11G216000	O-Glycosyl hydrolases family 17 protein
Glyma.11G219500.Wm82.a2.v1	763.906	1335.7	-0.80613	0.00047638	0.012051	Glyma.11G219500	telomeric DNA binding protein 1
Glyma.11G225600.Wm82.a2.v1	244.628	578.698	-1.2422	0.0030088	0.047247	Glyma.11G225600	UDP-Glycosyltransferase superfamily protein
Glyma.11G226800.Wm82.a2.v1	3134.91	1965.19	0.67376	0.0017605	0.031916	Glyma.11G226800	Ribosomal protein L32e
Glyma.11G226900.Wm82.a2.v1	886.104	1567.87	-0.82326	0.00029616	0.0084294	Glyma.11G226900	sedoheptulose-bisphosphatase
Glyma.11G227300.Wm82.a2.v1	624.177	1031.32	-0.72446	0.0021828	0.037585	Glyma.11G227300	RNI-like superfamily protein
Glyma.11G228100.Wm82.a2.v1	131.857	271.308	-1.041	0.0022941	0.038805	Glyma.11G228100	ortholog of sugar beet HS1 PRO-1 2
Glyma.11G231000.Wm82.a2.v1	3497.89	2172.5	0.68713	0.0013937	0.026818	Glyma.11G231000	Ribosomal protein L1p/L10e family
Glyma.11G231400.Wm82.a2.v1	134.766	297.239	-1.1412	0.00025837	0.0076488	Glyma.11G231400	RING/U-box superfamily protein
Glyma.11G232600.Wm82.a2.v1	118.543	279.293	-1.2364	0.0022402	0.038217	Glyma.11G232600	ferritin 4
Glyma.11G234300.Wm82.a2.v1	232.397	1149.51	-2.3064	1.35e-19	1.44e-16	Glyma.11G234300	senescence associated gene 20
Glyma.11G236200.Wm82.a2.v1	30.0098	87.2488	-1.5397	0.0030497	0.047733	Glyma.11G236200	alanine:glyoxylate aminotransferase 2
Glyma.11G236500.Wm82.a2.v1	174.844	386.99	-1.1462	8.08e-05	0.0031833	Glyma.11G236500
Glyma.11G237200.Wm82.a2.v1	1388.15	697.886	0.9921	1.94e-05	0.0010241	Glyma.11G237200	fibrillarin 2
Glyma.11G238700.Wm82.a2.v1	508.384	1868.93	-1.8782	1.33e-15	8.98e-13	Glyma.11G238700	Protein of unknown function (DUF581)
Glyma.11G239200.Wm82.a2.v1	44.8081	213.398	-2.2517	1.74e-08	2.57e-06	Glyma.11G239200	related to AP2 4
Glyma.11G239300.Wm82.a2.v1	459.081	1139.71	-1.3118	0.00015745	0.0053021	Glyma.11G239300	Haloacid dehalogenase-like hydrolase (HAD) superfamily protein
Glyma.11G240000.Wm82.a2.v1	809.089	453.311	0.8358	0.00067318	0.015474	Glyma.11G240000
Glyma.11G243400.Wm82.a2.v1	12.9517	78.3449	-2.5967	1.3e-05	0.00074386	Glyma.11G243400	RING/U-box superfamily protein
Glyma.11G244300.Wm82.a2.v1	1144.14	489.633	1.2245	3.18e-07	3.26e-05	Glyma.11G244300	terminal EAR1-like 1
Glyma.11G245000.Wm82.a2.v1	1625.89	2801.35	-0.78489	0.00031787	0.0088789	Glyma.11G245000	Regulator of chromosome condensation (RCC1) family protein
Glyma.11G245600.Wm82.a2.v1	2440.03	1145.33	1.0911	8.65e-07	7.68e-05	Glyma.11G245600	beta-ketoacyl reductase 1
Glyma.11G249700.Wm82.a2.v1	4914.52	2813.63	0.80462	0.00015473	0.0052291	Glyma.11G249700	Ribosomal protein L22p/L17e family protein
Glyma.11G250700.Wm82.a2.v1	99.5071	289.878	-1.5426	2.21e-06	0.00017151	Glyma.11G250700	chaperone protein dnaJ-related
Glyma.11G251100.Wm82.a2.v1	5544.48	3312.98	0.74292	0.00045085	0.011527	Glyma.11G251100	glycosylphosphatidylinositol-anchored lipid protein transfer 1
Glyma.11G251700.Wm82.a2.v1	2497.32	1421.52	0.81295	0.00021265	0.0066437	Glyma.11G251700	nuclear transport factor 2A
Glyma.11G252700.Wm82.a2.v1	11.4887	50.0319	-2.1226	0.0021888	0.037648	Glyma.11G252700	MAC/Perforin domain-containing protein
Glyma.11G253900.Wm82.a2.v1	149.59	341.77	-1.192	7.93e-05	0.0031312	Glyma.11G253900	xyloglucan endotransglucosylase/hydrolase 16
Glyma.11G254300.Wm82.a2.v1	878.806	1501.93	-0.7732	0.00069071	0.015769	Glyma.11G254300	selenium-binding protein 1
Glyma.11G254600.Wm82.a2.v1	257.719	109.069	1.2406	0.00015848	0.0053256	Glyma.11G254600	rapid alkalinization factor 1
Glyma.11G254700.Wm82.a2.v1	2772.7	1747.41	0.66607	0.0021335	0.036974	Glyma.11G254700	S-adenosyl-L-homocysteine hydrolase
Glyma.11G254900.Wm82.a2.v1	1694.48	3505.57	-1.0488	1.33e-06	0.00011066	Glyma.11G254900	UDP-D-glucuronate 4-epimerase 6
Glyma.11G255000.Wm82.a2.v1	1393.71	714.205	0.96452	3.14e-05	0.0015076	Glyma.11G255000	glycine-rich RNA-binding protein 2
Glyma.11G255800.Wm82.a2.v1	527.71	233.175	1.1783	1.42e-05	0.00080002	Glyma.11G255800	Carbohydrate-binding X8 domain superfamily protein
Glyma.12G001300.Wm82.a2.v1	613.873	318.532	0.9465	0.0002614	0.00771	Glyma.12G001300	Zinc finger (C3HC4-type RING finger) family protein
Glyma.12G001500.Wm82.a2.v1	940.17	1694	-0.84944	0.00016884	0.0056109	Glyma.12G001500	C2 calcium/lipid-binding plant phosphoribosyltransferase family protein
Glyma.12G002500.Wm82.a2.v1	361.783	707.696	-0.968	0.00013215	0.0046562	Glyma.12G002500	Leucine-rich receptor-like protein kinase family protein
Glyma.12G002800.Wm82.a2.v1	4364.71	2746.07	0.66852	0.00171	0.031249	Glyma.12G002800	RNA-binding (RRM/RBD/RNP motifs) family protein
Glyma.12G004100.Wm82.a2.v1	18.8036	117.523	-2.6439	1.56e-07	1.78e-05	Glyma.12G004100	AGC (cAMP-dependent, cGMP-dependent and protein kinase C) kinase family protein
Glyma.12G010100.Wm82.a2.v1	242.933	540.642	-1.1541	1.98e-05	0.001041	Glyma.12G010100	serine carboxypeptidase-like 40
Glyma.12G011600.Wm82.a2.v1	691.803	273.069	1.3411	4.64e-06	0.00031782	Glyma.12G011600	IQ-domain 11
Glyma.12G012600.Wm82.a2.v1	2.97653	86.0925	-4.8542	2.04e-06	0.00016104	Glyma.12G012600
Glyma.12G014200.Wm82.a2.v1	139.311	433.913	-1.6391	0.0001243	0.0044612	Glyma.12G014200	gamma-tocopherol methyltransferase
Glyma.12G014400.Wm82.a2.v1	94.0052	30.7348	1.6129	0.001081	0.022113	Glyma.12G014400	Nucleotide-diphospho-sugar transferases superfamily protein
Glyma.12G014600.Wm82.a2.v1	199.115	92.841	1.1008	0.0026624	0.043208	Glyma.12G014600	origin recognition complex subunit 3
Glyma.12G014700.Wm82.a2.v1	670.714	313.145	1.0989	2.08e-05	0.0010772	Glyma.12G014700	growth-regulating factor 5
Glyma.12G015700.Wm82.a2.v1	904.848	1734.82	-0.93904	3.3e-05	0.0015685	Glyma.12G015700	AIG2-like (avirulence induced gene) family protein
Glyma.12G017700.Wm82.a2.v1	304.474	159.546	0.93235	0.0022171	0.037958	Glyma.12G017700	P-loop containing nucleoside triphosphate hydrolases superfamily protein
Glyma.12G020300.Wm82.a2.v1	1444.68	833.971	0.79268	0.000536	0.01313	Glyma.12G020300	ABC-2 type transporter family protein
Glyma.12G021300.Wm82.a2.v1	328.826	95.0603	1.7904	4.25e-05	0.0018789	Glyma.12G021300	Glycosyl hydrolase superfamily protein
Glyma.12G028400.Wm82.a2.v1	408.396	183.164	1.1568	6.02e-05	0.0024945	Glyma.12G028400	uracil dna glycosylase
Glyma.12G028500.Wm82.a2.v1	6279.3	3679.19	0.77121	0.00025678	0.0076158	Glyma.12G028500	Ribosomal protein L7Ae/L30e/S12e/Gadd45 family protein
Glyma.12G030300.Wm82.a2.v1	2.95967	39.6227	-3.7428	6.56e-05	0.0026926	Glyma.12G030300	Disease resistance-responsive (dirigent-like protein) family protein
Glyma.12G030600.Wm82.a2.v1	136.731	262.626	-0.94167	0.0030811	0.048068	Glyma.12G030600	PLC-like phosphodiesterases superfamily protein
Glyma.12G030700.Wm82.a2.v1	168.275	387.949	-1.205	0.0024462	0.040604	Glyma.12G030700	Chaperone DnaJ-domain superfamily protein
Glyma.12G030800.Wm82.a2.v1	6726.45	4021.43	0.74214	0.00042869	0.011162	Glyma.12G030800	glycine-rich protein 2B
Glyma.12G030900.Wm82.a2.v1	1619.46	818.864	0.98382	1.6e-05	0.00087084	Glyma.12G030900	like AUXIN RESISTANT 2
Glyma.12G031200.Wm82.a2.v1	4026.41	2104.87	0.93576	5.88e-05	0.0024446	Glyma.12G031200	Pathogenesis-related thaumatin superfamily protein
Glyma.12G031300.Wm82.a2.v1	933.572	1862.24	-0.99621	4.33e-05	0.0019009	Glyma.12G031300	Major facilitator superfamily protein
Glyma.12G031700.Wm82.a2.v1	84.498	309.663	-1.8737	1.28e-08	1.98e-06	Glyma.12G031700	actin depolymerizing factor 5
Glyma.12G032800.Wm82.a2.v1	97.593	254.124	-1.3807	3.54e-05	0.00164	Glyma.12G032800	ubiquitin-conjugating enzyme 10
Glyma.12G033100.Wm82.a2.v1	1144.23	672.674	0.7664	0.0010436	0.021512	Glyma.12G033100	Transducin family protein / WD-40 repeat family protein
Glyma.12G033700.Wm82.a2.v1	303.29	618.116	-1.0272	7.89e-05	0.0031183	Glyma.12G033700	Pentatricopeptide repeat (PPR) superfamily protein
Glyma.12G035700.Wm82.a2.v1	154.733	63.5103	1.2847	0.0010172	0.021132	Glyma.12G035700	SAUR-like auxin-responsive protein family
Glyma.12G040000.Wm82.a2.v1	85.3285	334.105	-1.9692	0.00043242	0.011229	Glyma.12G040000	Leucine-rich receptor-like protein kinase family protein
Glyma.12G040200.Wm82.a2.v1	3531.94	1831.92	0.94711	1.2e-05	0.0006978	Glyma.12G040200	NOP56-like pre RNA processing ribonucleoprotein
Glyma.12G041300.Wm82.a2.v1	1996.84	1224.22	0.70586	0.0014379	0.027438	Glyma.12G041300	Ribosomal protein S25 family protein
Glyma.12G042800.Wm82.a2.v1	312.831	727.153	-1.2169	1.97e-06	0.00015649	Glyma.12G042800	basic helix-loop-helix (bHLH) DNA-binding superfamily protein
Glyma.12G043500.Wm82.a2.v1	1608.29	3485.99	-1.116	0.0021101	0.036634	Glyma.12G043500	BTB/POZ domain-containing protein
Glyma.12G046500.Wm82.a2.v1	170.425	25.3343	2.75	3.25e-10	7.88e-08	Glyma.12G046500	Protein of unknown function, DUF547
Glyma.12G047500.Wm82.a2.v1	1058.94	2003.16	-0.91966	4.07e-05	0.001818	Glyma.12G047500	cold-regulated 413-plasma membrane 2
Glyma.12G048500.Wm82.a2.v1	6.99863	54.0336	-2.9487	5.92e-05	0.0024571	Glyma.12G048500	AP2/B3-like transcriptional factor family protein
Glyma.12G050400.Wm82.a2.v1	0	17.8345	#NAME?	0.00062046	0.014617	Glyma.12G050400
Glyma.12G051800.Wm82.a2.v1	1111.4	490.427	1.1803	5.76e-06	0.00037865	Glyma.12G051800	pfkB-like carbohydrate kinase family protein
Glyma.12G054000.Wm82.a2.v1	0	192.034	#NAME?	3.66e-15	2.31e-12	Glyma.12G054000	beta glucosidase 17
Glyma.12G054500.Wm82.a2.v1	2139.6	3896.86	-0.86497	0.0021429	0.037044	Glyma.12G054500	beta glucosidase 16
Glyma.12G055200.Wm82.a2.v1	3208.13	1609.67	0.99496	0.00199	0.035057	Glyma.12G055200	Histone superfamily protein
Glyma.12G062900.Wm82.a2.v1	604.64	1092.51	-0.8535	0.00030082	0.0085383	Glyma.12G062900	protein kinase 1B
Glyma.12G063200.Wm82.a2.v1	327.342	177.561	0.88248	0.0029784	0.046935	Glyma.12G063200	ENTH/VHS family protein
Glyma.12G063600.Wm82.a2.v1	492.139	280.337	0.8119	0.0025192	0.04143	Glyma.12G063600	XB3 ortholog 1 in Arabidopsis thaliana
Glyma.12G065100.Wm82.a2.v1	4962.85	2933.91	0.75835	0.00035053	0.0095794	Glyma.12G065100	Histone superfamily protein
Glyma.12G065200.Wm82.a2.v1	3996.42	2304.07	0.79452	0.0023564	0.039565	Glyma.12G065200	Histone superfamily protein
Glyma.12G065400.Wm82.a2.v1	6525.73	3788.02	0.7847	0.001636	0.030195	Glyma.12G065400	Histone superfamily protein
Glyma.12G066700.Wm82.a2.v1	3882.89	2442.18	0.66896	0.0017308	0.031516	Glyma.12G066700	ribosomal protein L23AB
Glyma.12G066900.Wm82.a2.v1	0.994987	43.5125	-5.4506	0.00069008	0.015769	Glyma.12G066900	RmlC-like cupins superfamily protein
Glyma.12G072100.Wm82.a2.v1	639.271	1312.47	-1.0378	9.11e-06	0.00055257	Glyma.12G072100	tetraspanin3
Glyma.12G073000.Wm82.a2.v1	118.42	284.35	-1.2637	7.67e-05	0.0030487	Glyma.12G073000	mitogen-activated protein kinase 3
Glyma.12G073700.Wm82.a2.v1	396.287	194.951	1.0234	0.00034819	0.009537	Glyma.12G073700	Protein kinase superfamily protein
Glyma.12G075500.Wm82.a2.v1	3957.71	2427.08	0.70544	0.0009479	0.020063	Glyma.12G075500	Ribosomal protein L11 family protein
Glyma.12G079100.Wm82.a2.v1	1859.62	577.846	1.6863	4.1e-13	1.86e-10	Glyma.12G079100
Glyma.12G081000.Wm82.a2.v1	548.373	315.828	0.79602	0.0024422	0.040598	Glyma.12G081000	Domain of unknown function (DUF966)
Glyma.12G081400.Wm82.a2.v1	67.1911	218.599	-1.7019	2.53e-06	0.00019028	Glyma.12G081400	C2H2-type zinc finger family protein
Glyma.12G084700.Wm82.a2.v1	914.642	510.294	0.84188	0.00051712	0.012778	Glyma.12G084700	histone deacetylase 2C
Glyma.12G085100.Wm82.a2.v1	45.2003	119.334	-1.4006	0.0013796	0.026664	Glyma.12G085100
Glyma.12G086500.Wm82.a2.v1	458.837	117.437	1.9661	4.11e-11	1.23e-08	Glyma.12G086500	Family of unknown function (DUF662)
Glyma.12G088300.Wm82.a2.v1	263.701	1509.95	-2.5175	9.36e-08	1.13e-05	Glyma.12G088300	NAD+ ADP-ribosyltransferases;NAD+ ADP-ribosyltransferases
Glyma.12G089100.Wm82.a2.v1	34.8246	157.859	-2.1805	0.00071764	0.016237	Glyma.12G089100	Homeodomain-like superfamily protein
Glyma.12G094500.Wm82.a2.v1	3181.62	5297.05	-0.73543	0.00050707	0.012608	Glyma.12G094500	transcription factor-related
Glyma.12G095500.Wm82.a2.v1	699.881	354.356	0.98191	0.0029899	0.047027	Glyma.12G095500
Glyma.12G099300.Wm82.a2.v1	0.493279	20.7971	-5.3978	0.00075704	0.016889	Glyma.12G099300	MATE efflux family protein
Glyma.12G101600.Wm82.a2.v1	210.027	68.9108	1.6078	9.59e-06	0.00057574	Glyma.12G101600	Protein of unknown function (DUF604)
Glyma.12G101800.Wm82.a2.v1	7832.92	3998.4	0.97013	0.00058966	0.014122	Glyma.12G101800	xyloglucan endotransglucosylase/hydrolase 9
Glyma.12G104100.Wm82.a2.v1	147.342	330.729	-1.1665	0.00056016	0.013556	Glyma.12G104100	S-locus lectin protein kinase family protein
Glyma.12G104300.Wm82.a2.v1	1.98154	69.9392	-5.1414	6.01e-10	1.34e-07	Glyma.12G104300	beta glucosidase 17
Glyma.12G105600.Wm82.a2.v1	277.163	90.302	1.6179	0.00021763	0.0067646	Glyma.12G105600	Cyclin D6;1
Glyma.12G105900.Wm82.a2.v1	831.746	438.269	0.92433	0.00017243	0.0057065	Glyma.12G105900
Glyma.12G106900.Wm82.a2.v1	0.501709	39.5907	-6.3022	5.31e-07	5.07e-05	Glyma.12G106900	NAD(P)H dehydrogenase B4
Glyma.12G108500.Wm82.a2.v1	202.383	98.2628	1.0424	0.0026743	0.043357	Glyma.12G108500
Glyma.12G109400.Wm82.a2.v1	6.47163	49.0035	-2.9207	0.00014201	0.0049027	Glyma.12G109400
Glyma.12G110000.Wm82.a2.v1	60.2768	139.353	-1.2091	0.0027302	0.044024	Glyma.12G110000
Glyma.12G112000.Wm82.a2.v1	354.654	1610.87	-2.1834	3.82e-05	0.0017329	Glyma.12G112000	RING membrane-anchor 1
Glyma.12G112100.Wm82.a2.v1	3.50353	46.9787	-3.7451	0.0030875	0.048137	Glyma.12G112100
Glyma.12G116800.Wm82.a2.v1	38.2185	152.131	-1.993	2.68e-06	0.00019958	Glyma.12G116800	Protein phosphatase 2C family protein
Glyma.12G120700.Wm82.a2.v1	0	235.048	#NAME?	6.95e-13	2.93e-10	Glyma.12G120700	LOB domain-containing protein 2
Glyma.12G122300.Wm82.a2.v1	163.536	683.057	-2.0624	1.29e-05	0.00073674	Glyma.12G122300	TRICHOME BIREFRINGENCE-LIKE 39
Glyma.12G122400.Wm82.a2.v1	139.433	447.913	-1.6836	9.05e-09	1.44e-06	Glyma.12G122400
Glyma.12G122900.Wm82.a2.v1	5676.77	8853.89	-0.64124	0.0021457	0.037066	Glyma.12G122900	ketol-acid reductoisomerase
Glyma.12G128600.Wm82.a2.v1	653.593	1148.39	-0.81314	0.00052338	0.012893	Glyma.12G128600	RNI-like superfamily protein
Glyma.12G131600.Wm82.a2.v1	1317.23	811.807	0.6983	0.0024234	0.04038	Glyma.12G131600	Ribosomal L5P family protein
Glyma.12G131700.Wm82.a2.v1	1251.38	718.225	0.80101	0.00055701	0.013513	Glyma.12G131700	Ribosomal L5P family protein
Glyma.12G132400.Wm82.a2.v1	58.6958	137.291	-1.2259	0.002587	0.042212	Glyma.12G132400	disease resistance protein (TIR-NBS-LRR class), putative
Glyma.12G132500.Wm82.a2.v1	150.024	315.202	-1.0711	0.00046476	0.011807	Glyma.12G132500	UDP-Glycosyltransferase superfamily protein
Glyma.12G133700.Wm82.a2.v1	1050.9	2010.82	-0.93616	2.85e-05	0.0013969	Glyma.12G133700	cyclic nucleotide-gated cation channel 4
Glyma.12G138100.Wm82.a2.v1	1.00342	19.854	-4.3064	0.0027765	0.044532	Glyma.12G138100	terpene synthase 21
Glyma.12G142800.Wm82.a2.v1	27.8512	0.996428	4.8048	0.00015253	0.0051803	Glyma.12G142800	S-locus lectin protein kinase family protein
Glyma.12G148900.Wm82.a2.v1	101.463	340.763	-1.7478	3.4e-08	4.69e-06	Glyma.12G148900	NAC domain containing protein 2
Glyma.12G149100.Wm82.a2.v1	469.174	2573.32	-2.4554	1.06e-05	0.00063012	Glyma.12G149100	NAC (No Apical Meristem) domain transcriptional regulator superfamily protein
Glyma.12G156900.Wm82.a2.v1	693.637	346.762	1.0002	9.01e-05	0.0034578	Glyma.12G156900	Plant protein of unknown function (DUF641)
Glyma.12G160400.Wm82.a2.v1	39.146	1127.29	-4.8478	1.33e-08	2.02e-06	Glyma.12G160400	cytochrome P450, family 703, subfamily A, polypeptide 2
Glyma.12G161700.Wm82.a2.v1	271.779	134.414	1.0158	0.0018966	0.033842	Glyma.12G161700	NAC (No Apical Meristem) domain transcriptional regulator superfamily protein
Glyma.12G169400.Wm82.a2.v1	222.725	706.007	-1.6644	0.0013237	0.025852	Glyma.12G169400	2Fe-2S ferredoxin-like superfamily protein
Glyma.12G170500.Wm82.a2.v1	343.962	703.788	-1.0329	5.18e-05	0.0022011	Glyma.12G170500	potassium transport 2/3
Glyma.12G171000.Wm82.a2.v1	1186.92	605.495	0.97103	3.86e-05	0.0017442	Glyma.12G171000	auxin response factor 4
Glyma.12G172300.Wm82.a2.v1	257.09	597.761	-1.2173	0.0012175	0.024243	Glyma.12G172300	Protein of unknown function, DUF584
Glyma.12G172500.Wm82.a2.v1	2625.71	4967.99	-0.91995	0.0001248	0.0044703	Glyma.12G172500	plasma membrane intrinsic protein 2
Glyma.12G173500.Wm82.a2.v1	374.773	896.844	-1.2588	4.11e-07	4.09e-05	Glyma.12G173500	Galactose oxidase/kelch repeat superfamily protein
Glyma.12G177000.Wm82.a2.v1	340.585	153.16	1.153	0.00012695	0.0045228	Glyma.12G177000
Glyma.12G179600.Wm82.a2.v1	68.7468	210.108	-1.6118	8.96e-06	0.00054584	Glyma.12G179600	Serine carboxypeptidase S28 family protein
Glyma.12G180500.Wm82.a2.v1	371.826	198.018	0.909	0.001682	0.030867	Glyma.12G180500	reticulata-related 1
Glyma.12G180800.Wm82.a2.v1	690.407	382.447	0.85219	0.00076621	0.017015	Glyma.12G180800	DNA/RNA helicase protein
Glyma.12G181400.Wm82.a2.v1	2392.29	1085.9	1.1395	3.2e-07	3.28e-05	Glyma.12G181400	histone deacetylase 2C
Glyma.12G181500.Wm82.a2.v1	451.922	761.01	-0.75184	0.0024014	0.04005	Glyma.12G181500
Glyma.12G182800.Wm82.a2.v1	2430.34	1498.28	0.69784	0.002485	0.041023	Glyma.12G182800	60S acidic ribosomal protein family
Glyma.12G183300.Wm82.a2.v1	87.0993	21.322	2.0303	0.00014441	0.004964	Glyma.12G183300	Jojoba acyl CoA reductase-related male sterility protein
Glyma.12G184900.Wm82.a2.v1	5130.35	3059.67	0.74568	0.00043966	0.011367	Glyma.12G184900	Ribosomal protein L1p/L10e family
Glyma.12G185500.Wm82.a2.v1	49.2645	127.926	-1.3767	0.0011934	0.023882	Glyma.12G185500	Rho GTPase activating protein with PAK-box/P21-Rho-binding domain
Glyma.12G189300.Wm82.a2.v1	4.50695	40.6937	-3.1746	0.0003079	0.0087067	Glyma.12G189300	Protein of unknown function (DUF3049)
Glyma.12G194000.Wm82.a2.v1	1866.39	4054.38	-1.1192	3.29e-05	0.0015646	Glyma.12G194000	MATE efflux family protein
Glyma.12G196600.Wm82.a2.v1	173.764	52.1899	1.7353	0.00016775	0.0055825	Glyma.12G196600	uclacyanin 1
Glyma.12G198100.Wm82.a2.v1	189.752	441.117	-1.217	0.0010791	0.02211	Glyma.12G198100	S-locus lectin protein kinase family protein
Glyma.12G200500.Wm82.a2.v1	22.9521	77.3378	-1.7525	0.0012884	0.025298	Glyma.12G200500	Wound-responsive family protein
Glyma.12G201900.Wm82.a2.v1	2561.39	1460.04	0.81092	0.00021765	0.0067646	Glyma.12G201900	ribosomal protein 5B
Glyma.12G202300.Wm82.a2.v1	118.538	46.5764	1.3477	0.0020297	0.035509	Glyma.12G202300
Glyma.12G204200.Wm82.a2.v1	0	229.365	#NAME?	1.05e-05	0.0006247	Glyma.12G204200	Bifunctional inhibitor/lipid-transfer protein/seed storage 2S albumin superfamily protein
Glyma.12G206800.Wm82.a2.v1	214.125	527.862	-1.3017	1.28e-05	0.00073404	Glyma.12G206800	HAESA-like 1
Glyma.12G212700.Wm82.a2.v1	107.058	28.2437	1.9224	7.18e-05	0.0028884	Glyma.12G212700	UDP-Glycosyltransferase superfamily protein
Glyma.12G214700.Wm82.a2.v1	178.162	81.2116	1.1334	0.0020174	0.03537	Glyma.12G214700	galacturonosyltransferase 12
Glyma.12G216100.Wm82.a2.v1	200.41	424.455	-1.0827	0.00013282	0.0046625	Glyma.12G216100	scarecrow-like 5
Glyma.12G221400.Wm82.a2.v1	15.8439	315.391	-4.3151	3.27e-16	2.45e-13	Glyma.12G221400	NAC domain containing protein 2
Glyma.12G221500.Wm82.a2.v1	53.3625	551.419	-3.3693	2.97e-08	4.18e-06	Glyma.12G221500	NAC (No Apical Meristem) domain transcriptional regulator superfamily protein
Glyma.12G222400.Wm82.a2.v1	1298.74	4476.04	-1.7851	3.37e-08	4.66e-06	Glyma.12G222400	Aluminium induced protein with YGL and LRDR motifs
Glyma.12G222500.Wm82.a2.v1	1529.44	2588.37	-0.75904	0.00052958	0.013013	Glyma.12G222500	CBS domain-containing protein
Glyma.12G229800.Wm82.a2.v1	371.257	205.784	0.85129	0.0030496	0.047733	Glyma.12G229800
Glyma.12G233700.Wm82.a2.v1	2.50854	30.6708	-3.6119	0.00085748	0.018561	Glyma.12G233700	receptor like protein 56
Glyma.12G238800.Wm82.a2.v1	22.8678	183.412	-3.0037	6.47e-12	2.33e-09	Glyma.12G238800	RAB GTPase homolog A4D
Glyma.12G239900.Wm82.a2.v1	221.73	396.022	-0.83677	0.0031198	0.048482	Glyma.12G239900	O-fucosyltransferase family protein
Glyma.13G003200.Wm82.a2.v1	753.054	1380.6	-0.87447	0.0001502	0.0051082	Glyma.13G003200	DCD (Development and Cell Death) domain protein
Glyma.13G008900.Wm82.a2.v1	11.9904	58.9411	-2.2974	0.00044814	0.0115	Glyma.13G008900
Glyma.13G021600.Wm82.a2.v1	247.865	513.459	-1.0507	0.00031447	0.0088436	Glyma.13G021600
Glyma.13G026300.Wm82.a2.v1	292.999	894.55	-1.6103	0.0026988	0.043652	Glyma.13G026300	GDSL-like Lipase/Acylhydrolase superfamily protein
Glyma.13G030300.Wm82.a2.v1	59.4969	326.389	-2.4557	6.56e-13	2.81e-10	Glyma.13G030300	lipoxygenase 2
Glyma.13G030900.Wm82.a2.v1	654.056	2174.94	-1.7335	2.61e-06	0.00019453	Glyma.13G030900	NAC (No Apical Meristem) domain transcriptional regulator superfamily protein
Glyma.13G031000.Wm82.a2.v1	88.2545	202.19	-1.196	0.00069205	0.015784	Glyma.13G031000
Glyma.13G032600.Wm82.a2.v1	17.9013	228.243	-3.6724	3.99e-13	1.82e-10	Glyma.13G032600	Protein kinase superfamily protein
Glyma.13G033400.Wm82.a2.v1	6.47163	45.516	-2.8142	0.0011401	0.023007	Glyma.13G033400	receptor serine/threonine kinase, putative
Glyma.13G033500.Wm82.a2.v1	29.4996	96.0994	-1.7038	0.00053593	0.01313	Glyma.13G033500	Protein kinase superfamily protein
Glyma.13G033900.Wm82.a2.v1	35.2841	110.382	-1.6454	0.00061186	0.0145	Glyma.13G033900	suppressor of npr1-1 constitutive 4
Glyma.13G035100.Wm82.a2.v1	4.00524	29.7223	-2.8916	0.0031815	0.049218	Glyma.13G035100	Calcium-binding EF-hand family protein
Glyma.13G036600.Wm82.a2.v1	224.665	635.985	-1.5012	0.003022	0.047407	Glyma.13G036600	F-box/RNI-like superfamily protein
Glyma.13G037100.Wm82.a2.v1	495.272	1120.4	-1.1777	8.74e-07	7.72e-05	Glyma.13G037100	SCARECROW-like 1
Glyma.13G038600.Wm82.a2.v1	199.44	35.2187	2.5015	5.46e-10	1.24e-07	Glyma.13G038600	Plant stearoyl-acyl-carrier-protein desaturase family protein
Glyma.13G043900.Wm82.a2.v1	2286.55	3945.31	-0.78697	0.0002342	0.0071584	Glyma.13G043900	EXORDIUM like 2
Glyma.13G045800.Wm82.a2.v1	766.941	451.83	0.76334	0.0020288	0.035506	Glyma.13G045800	Ribosomal protein S7e family protein
Glyma.13G046200.Wm82.a2.v1	13956.7	22859.9	-0.71186	0.00058167	0.013971	Glyma.13G046200	Ribulose bisphosphate carboxylase (small chain) family protein
Glyma.13G049500.Wm82.a2.v1	1021.65	482.391	1.0826	7.31e-06	0.00046318	Glyma.13G049500	tryptophan synthase beta type 2
Glyma.13G051200.Wm82.a2.v1	2318.11	1381.16	0.74706	0.00067163	0.015458	Glyma.13G051200	Ribosomal protein L32e
Glyma.13G052100.Wm82.a2.v1	94.1148	307.505	-1.7081	1.43e-07	1.64e-05	Glyma.13G052100	AGAMOUS-like 8
Glyma.13G052700.Wm82.a2.v1	857.553	1695.64	-0.98354	4.77e-05	0.0020421	Glyma.13G052700	K-box region and MADS-box transcription factor family protein							SEP1 At5g15800	Functions with SEPALLATA2/AGL4 and SEPALLATA3/AGL9 to ensure proper development of petals, stamens and carpels, and to prevent the indeterminate growth of the flower meristem
Glyma.13G056800.Wm82.a2.v1	5.46821	44.6102	-3.0282	0.00020017	0.0063464	Glyma.13G056800	UDP-Glycosyltransferase superfamily protein
Glyma.13G056900.Wm82.a2.v1	274.3	121.772	1.1716	0.00026421	0.0077785	Glyma.13G056900	Transducin/WD40 repeat-like superfamily protein
Glyma.13G057400.Wm82.a2.v1	455.704	209.293	1.1226	5.86e-05	0.0024413	Glyma.13G057400	biotin carboxyl carrier protein 2
Glyma.13G057500.Wm82.a2.v1	3358.23	1953.72	0.78147	0.00029081	0.0083116	Glyma.13G057500	Ribosomal protein S19e family protein
Glyma.13G070900.Wm82.a2.v1	170.628	560.003	-1.7146	8.12e-10	1.76e-07	Glyma.13G070900	Peroxidase superfamily protein
Glyma.13G072800.Wm82.a2.v1	235.605	433.121	-0.8784	0.0015314	0.028717	Glyma.13G072800	RING/U-box superfamily protein
Glyma.13G073200.Wm82.a2.v1	9649.86	5518.03	0.80635	0.00011775	0.0042784	Glyma.13G073200	Glutathione S-transferase, C-terminal-like;Translation elongation factor EF1B/ribosomal protein S6
Glyma.13G077800.Wm82.a2.v1	2.49168	136.892	-5.7798	0.0026579	0.043163	Glyma.13G077800	nodulin MtN21 /EamA-like transporter family protein
Glyma.13G079900.Wm82.a2.v1	497.991	1031.16	-1.0501	1.24e-05	0.00071488	Glyma.13G079900	long chain acyl-CoA synthetase 9
Glyma.13G081000.Wm82.a2.v1	39.1966	291.216	-2.8933	2.28e-06	0.00017546	Glyma.13G081000	nodulin MtN21 /EamA-like transporter family protein
Glyma.13G087100.Wm82.a2.v1	28.8462	97.1917	-1.7525	0.00039835	0.010564	Glyma.13G087100	STAS domain / Sulfate transporter family
Glyma.13G088100.Wm82.a2.v1	1277.33	2593.38	-1.0217	3.78e-06	0.00026843	Glyma.13G088100	related to AP2 4
Glyma.13G088300.Wm82.a2.v1	217.375	481.755	-1.1481	3.35e-05	0.0015818	Glyma.13G088300	Haloacid dehalogenase-like hydrolase (HAD) superfamily protein
Glyma.13G091400.Wm82.a2.v1	298.669	131.902	1.1791	0.00015936	0.0053514	Glyma.13G091400
Glyma.13G092500.Wm82.a2.v1	336.672	1189.11	-1.8205	0.00011445	0.0041861	Glyma.13G092500	trehalose phosphatase/synthase 11
Glyma.13G092700.Wm82.a2.v1	1025.84	1964.65	-0.93746	0.0016108	0.029833	Glyma.13G092700	Double Clp-N motif-containing P-loop nucleoside triphosphate hydrolases superfamily protein
Glyma.13G093500.Wm82.a2.v1	206.333	390.038	-0.91864	0.0012561	0.024868	Glyma.13G093500	glutamine dumper 3
Glyma.13G094200.Wm82.a2.v1	154.514	65.4126	1.2401	0.0014435	0.027467	Glyma.13G094200	CAP (Cysteine-rich secretory proteins, Antigen 5, and Pathogenesis-related 1 protein) superfamily protein
Glyma.13G095300.Wm82.a2.v1	54.1467	13.3985	2.0148	0.0022534	0.038332	Glyma.13G095300	xyloglucan endotransglycosylase 6
Glyma.13G097800.Wm82.a2.v1	382.821	133.194	1.5231	4.39e-07	4.31e-05	Glyma.13G097800	homogentisate phytyltransferase 1
Glyma.13G101600.Wm82.a2.v1	1556.25	914.985	0.76625	0.00074272	0.016647	Glyma.13G101600
Glyma.13G103000.Wm82.a2.v1	100.844	17.8718	2.4964	2.15e-06	0.00016845	Glyma.13G103000
Glyma.13G104500.Wm82.a2.v1	623.553	1060.78	-0.76654	0.0011865	0.023792	Glyma.13G104500	Protein of unknown function (DUF761)
Glyma.13G105600.Wm82.a2.v1	5417.95	3383.56	0.6792	0.0013366	0.026023	Glyma.13G105600	nucleosome assembly protein 1;2
Glyma.13G111500.Wm82.a2.v1	455.405	763.632	-0.74573	0.0025711	0.042024	Glyma.13G111500	inter-alpha-trypsin inhibitor heavy chain-related
Glyma.13G112500.Wm82.a2.v1	798.321	361.77	1.1419	5.25e-06	0.0003496	Glyma.13G112500	chaperonin 20
Glyma.13G115300.Wm82.a2.v1	164.809	382.221	-1.2136	3.57e-05	0.0016503	Glyma.13G115300	Plant invertase/pectin methylesterase inhibitor superfamily
Glyma.13G117300.Wm82.a2.v1	143.911	274.964	-0.93407	0.002986	0.046981	Glyma.13G117300
Glyma.13G118300.Wm82.a2.v1	145.576	302.232	-1.0539	0.00064641	0.015044	Glyma.13G118300
Glyma.13G119500.Wm82.a2.v1	180.042	403.945	-1.1658	5.42e-05	0.0022848	Glyma.13G119500	CBL-interacting protein kinase 1
Glyma.13G119600.Wm82.a2.v1	413.624	719.696	-0.79907	0.0013872	0.026735	Glyma.13G119600	Ca2+-activated RelA/spot homolog
Glyma.13G122100.Wm82.a2.v1	394.045	161.339	1.2883	0.0011831	0.023735	Glyma.13G122100	homolog of yeast CDT1 A
Glyma.13G125800.Wm82.a2.v1	1.98154	26.7064	-3.7525	0.0026393	0.04289	Glyma.13G125800	Vps51/Vps67 family (components of vesicular transport) protein
Glyma.13G126400.Wm82.a2.v1	4090.14	2232.32	0.87361	4.57e-05	0.0019836	Glyma.13G126400	Ribosomal protein L14p/L23e family protein
Glyma.13G126900.Wm82.a2.v1	703.351	415.018	0.76107	0.0023416	0.039345	Glyma.13G126900	translocase of outer membrane 22-V
Glyma.13G127500.Wm82.a2.v1	314.416	736.787	-1.2286	3.51e-05	0.0016285	Glyma.13G127500	multidrug resistance-associated protein 5
Glyma.13G130600.Wm82.a2.v1	28968.7	11793.1	1.2966	1.44e-05	0.00080782	Glyma.13G130600
Glyma.13G132700.Wm82.a2.v1	82.5924	28.7259	1.5237	0.0031915	0.049324	Glyma.13G132700	DNAse I-like superfamily protein
Glyma.13G133900.Wm82.a2.v1	1754.47	956.398	0.87535	0.00010209	0.0038303	Glyma.13G133900	Ribosomal L29 family protein
Glyma.13G136400.Wm82.a2.v1	9608.8	5745.69	0.74188	0.00039016	0.010402	Glyma.13G136400	Ribosomal protein L4/L1 family
Glyma.13G137100.Wm82.a2.v1	5775.49	3501.66	0.7219	0.00062449	0.014683	Glyma.13G137100	Ribosomal protein S12/S23 family protein
Glyma.13G140100.Wm82.a2.v1	2807.71	1481.81	0.92203	2.56e-05	0.0012777	Glyma.13G140100	Ribosomal protein L11 family protein
Glyma.13G140200.Wm82.a2.v1	154.598	431.568	-1.4811	3.7e-07	3.75e-05	Glyma.13G140200	Protein of unknown function, DUF584
Glyma.13G143800.Wm82.a2.v1	179.739	23.3734	2.943	1.44e-05	0.00081	Glyma.13G143800	Ubiquitin-like superfamily protein
Glyma.13G150000.Wm82.a2.v1	3676.13	1944.44	0.91883	4.73e-05	0.0020354	Glyma.13G150000	Leucine-rich repeat protein kinase family protein
Glyma.13G150600.Wm82.a2.v1	593.978	295.985	1.0049	0.00012427	0.0044612	Glyma.13G150600	AT-hook motif nuclear-localized protein 1
Glyma.13G151600.Wm82.a2.v1	1961.01	1170.19	0.74486	0.00080159	0.017621	Glyma.13G151600	Ribosomal protein L24e family protein
Glyma.13G152300.Wm82.a2.v1	461.29	1038.78	-1.1711	0.00018068	0.0059022	Glyma.13G152300	Homeodomain-like superfamily protein
Glyma.13G154300.Wm82.a2.v1	58.3037	149.539	-1.3589	0.00065059	0.015112	Glyma.13G154300
Glyma.13G157800.Wm82.a2.v1	336.441	121.895	1.4647	2.37e-06	0.00018063	Glyma.13G157800	plant-specific transcription factor YABBY family protein
Glyma.13G163500.Wm82.a2.v1	712.95	1216.2	-0.77051	0.0026028	0.042411	Glyma.13G163500	Leucine-rich repeat family protein
Glyma.13G164300.Wm82.a2.v1	558.407	971.057	-0.79824	0.0014358	0.027438	Glyma.13G164300	serine-rich protein-related
Glyma.13G165200.Wm82.a2.v1	5410.93	3055.32	0.82455	0.000101	0.0037954	Glyma.13G165200	ribosomal protein S11-beta
Glyma.13G166500.Wm82.a2.v1	181.463	352.784	-0.95911	0.0011006	0.022417	Glyma.13G166500
Glyma.13G166700.Wm82.a2.v1	196.046	89.873	1.1252	0.0014709	0.027866	Glyma.13G166700	Integrase-type DNA-binding superfamily protein
Glyma.13G167800.Wm82.a2.v1	600.365	330.122	0.86284	0.00085924	0.018582	Glyma.13G167800	Ribosomal protein L7Ae/L30e/S12e/Gadd45 family protein
Glyma.13G168700.Wm82.a2.v1	716.062	1847.78	-1.3676	2.54e-09	4.65e-07	Glyma.13G168700	formate dehydrogenase
Glyma.13G173100.Wm82.a2.v1	2841.62	1503.77	0.91812	0.00061878	0.014599	Glyma.13G173100	Histone superfamily protein
Glyma.13G173200.Wm82.a2.v1	3.01025	2447.24	-9.6671	1.7e-34	4.29e-31	Glyma.13G173200	O-Glycosyl hydrolases family 17 protein
Glyma.13G174900.Wm82.a2.v1	2561.67	1579.36	0.69775	0.0013767	0.026651	Glyma.13G174900	HAESA-like 1
Glyma.13G175300.Wm82.a2.v1	2659.9	987.186	1.43	1.59e-10	4.22e-08	Glyma.13G175300
Glyma.13G177800.Wm82.a2.v1	3677.06	1601.76	1.1989	3.68e-08	5e-06	Glyma.13G177800	Ribosomal protein S6e
Glyma.13G186500.Wm82.a2.v1	220.006	469.971	-1.095	0.00022838	0.0070298	Glyma.13G186500	zinc induced facilitator-like 1
Glyma.13G186600.Wm82.a2.v1	10.3926	95.1136	-3.1941	4.52e-08	5.94e-06	Glyma.13G186600	zinc induced facilitator-like 1
Glyma.13G189700.Wm82.a2.v1	43.2609	693.938	-4.0037	1.95e-36	5.86e-33	Glyma.13G189700	nodulin MtN21 /EamA-like transporter family protein
Glyma.13G194000.Wm82.a2.v1	215.47	98.0816	1.1354	0.00097652	0.020473	Glyma.13G194000	Ribosome recycling factor
Glyma.13G202800.Wm82.a2.v1	4274.71	7070.51	-0.72599	0.00055381	0.01345	Glyma.13G202800	CCCH-type zinc finger protein with ARM repeat domain
Glyma.13G205300.Wm82.a2.v1	962.819	547.737	0.81378	0.00092272	0.019671	Glyma.13G205300
Glyma.13G205400.Wm82.a2.v1	299.681	69.4996	2.1084	5.33e-10	1.21e-07	Glyma.13G205400
Glyma.13G207100.Wm82.a2.v1	136.975	284.526	-1.0546	0.00076563	0.01701	Glyma.13G207100
Glyma.13G208000.Wm82.a2.v1	83.4272	706.604	-3.0823	5.36e-18	5.04e-15	Glyma.13G208000	Eukaryotic aspartyl protease family protein
Glyma.13G208100.Wm82.a2.v1	0.501709	17.3522	-5.1121	0.0028627	0.045534	Glyma.13G208100	Eukaryotic aspartyl protease family protein
Glyma.13G208200.Wm82.a2.v1	2854.9	4769.99	-0.74055	0.00047962	0.01212	Glyma.13G208200	Eukaryotic aspartyl protease family protein
Glyma.13G208700.Wm82.a2.v1	45.3014	116.049	-1.3571	0.0020582	0.035903	Glyma.13G208700
Glyma.13G209100.Wm82.a2.v1	0.986557	42.1084	-5.4156	8.59e-07	7.66e-05	Glyma.13G209100	isopentenyltransferase 5
Glyma.13G211000.Wm82.a2.v1	91.8423	361.834	-1.9781	0.00037111	0.010028	Glyma.13G211000	F-box and associated interaction domains-containing protein
Glyma.13G213300.Wm82.a2.v1	207.375	33.8093	2.6167	7.19e-11	2.08e-08	Glyma.13G213300	Major facilitator superfamily protein
Glyma.13G215000.Wm82.a2.v1	923.972	2077.46	-1.1689	1.99e-07	2.18e-05	Glyma.13G215000	beta-amylase 3
Glyma.13G215100.Wm82.a2.v1	117.248	33.2045	1.8201	7.75e-05	0.0030733	Glyma.13G215100
[truncated: 1,122 more rows]

## Sheet: Table S6
Table S6 Differentially expressed flowering-regulation associated genes in plants of GmFT1a overexpression soybean line #10
Gene ID	up/down regulation	log2FoldChange	padj	Gene description	pathway
Glyma.18g298900	Up	11.193	5.23e-110	GmFT1a
Glyma.19g224200	Down	-1.6736	4.09e-05	PHYA ( PHYTOCHROME A) homolog	Photoperiodism
Glyma.12g089100	Down	-2.1805	0.016237	MYR1 (MYB-RELATED PROTEIN 1) homolog	Photoperiodism
Glyma.13g230200	Down	-6.3459	0.0072425	CDF4 homolog	Photoperiodism
Glyma.02g099500	Down	-2.3227	0.00017689	TEM1 (TEMPRANILLO 1 ) homolog	Photoperiodism
Glyma.01g240300	Down	-2.4435	0.0014914	TEM1 (TEMPRANILLO 1 ) homolog	Photoperiodism
Glyma.10g156600	Up	1.6079	6.13e-05	TEM1 (TEMPRANILLO 1 ) homolog	Photoperiodism
Glyma.10g204400	Down	-1.5624	0.04005	TEM1 (TEMPRANILLO 1 ) homolog	Photoperiodism
Glyma.20g186200	Down	-3.9595	9.54e-08	TEM1 (TEMPRANILLO 1 ) homolog	Photoperiodism
Glyma.15g118800	Down	-1.3334	0.0061835	NF-YB3 (NUCLEAR FACTOR Y, SUBUNIT B3), HAP3C (HEME ACTIVATOR PROTEIN (YEAST) HOMOLOG 3C) homolog	Photoperiodism
Glyma.08g329300	Down	-1.125	0.016442	NF-YB2 (NUCLEAR FACTOR Y, SUBUNIT B2), HAP3B (HEME ACTIVATOR PROTEIN (YEAST) HOMOLOG 3B) homolog	Photoperiodism
Glyma. 18g044200	Down	-1.3309	0.0061357	RVE2 (REVEILLE 2) homolog	Circadian Clock
Glyma.13g259400	Down	-2.7329	0.00087762	GA2ox1(GA2oxidase1) homolog	GA (Gibberellin)
Glyma.15g248400	Down	-4.1916	3.47e-35	GA2ox1(GA2oxidase1) homolog	GA (Gibberellin)
Glyma.13g218200	Down	-1.8974	6.12e-05	GA2ox2 (GA2oxidase2) homolog	GA (Gibberellin)
Glyma.15g012100	Down	-1.0694	0.027438	GA3ox2 (GA3oxidase2) homolog	GA (Gibberellin)
Glyma.13g361700	Down	-1.6039	0.0073234	GA3ox2 (GA3oxidase2) homolog	GA (Gibberellin)
Glyma.02g245600	UP	1.9482	0.015655	GASA5 (GAST1 PROTEIN HOMOLOG 5) homolog	GA (Gibberellin)
Glyma.15g093900	Down	-4.4746	2.81e-10	GA20ox2 (GA20oxidase2) homolog	GA (Gibberellin)
Glyma.09g143500	Down	-3.7816	0.019696	BFT (BROTHER OF FT) homolog	General
Glyma.16g196300	Down	-2.8819	5.24e-05	BFT (BROTHER OF FT) homolog	General
Glyma.07g081300	Down	-1.1911	0.00027362	AGL6 (AGAMOUS-LIKE 6) homolog	Gerenal
Glyma.05g148800	Down	-1.4826	0.00048535	AGL6 (AGAMOUS-LIKE 6) homolog	Gerenal
Glyma.05g050700	UP	1.6071	6.2e-05	AGL19 (AGAMOUS-LIKE 19) homolog	Vernalization
Glyma.06g213400	Down	-1.5182	0.010473	EFM (EARLY FLOWERING MYB FLOWERING) homolog	Ambient temperature
Glyma.14g181200	Down	-1.6548	0.016438	AHL22 (AT-HOOK MOTIF NUCLEAR-LOCALIZED PROTEIN 22) homolog	Gerenal
Glyma.08g068200	Up	1.5084	1.94e-05	SVP (SHORT VEGETATIVE PHASE) homolog	Flowering time integrator
Glyma.10g217900	Down	-2.1867	3.9e-15	SUC9 (SUCROSE-PROTON SYMPORTER 9) homolog	Sugar
Glyma.02g075000	Down	-2.46	2.24e-16	SUC9 (SUCROSE-PROTON SYMPORTER 9) homolog	Sugar
Glyma.06g184200	Down	-1.1988	0.027665	TPS9 (TREHALOSE-6-PHOSPHATE SYNTHASE 9) homolog	Sugar
Glyma.13g092500	Down	-1.8205	0.0041861	TPS11 (TREHALOSE-6-PHOSPHATE SYNTHASE 11) homolog	Sugar
Glyma.09g113800	Up	1.8297	0.024643	SPL9 (SQUAMOSA PROMOTER BINDING PROTEIN-LIKE 9) homolog	Aging
Glyma.06G205800	Down	-1.1367	0.0015743	GmFULa	Flower development and meristem identity Flowering time integrator
Glyma.04G159300	Down	-1.0846	0.001225	GmFULb	Flower development and meristem identity Flowering time integrator
Glyma.15g088600	Down	-1.3242	0.00033608	AG (AGAMOUS) homolog	Flower development and meristem identity
Glyma.07g263600	Down	-1.6469	9.32e-08	STM (SHOOT MERISTEMLESS) homolog	Flower development and meristem identity
Glyma.18g273500	Down	-1.0778	0.00092339	SEP1 (SEPALLATA 1) homolog	Flower development and meristem identity
Glyma.08g220500	Down	-2.1419	0.00061102	SEP1 (SEPALLATA 1) homolog	Flower development and meristem identity
Glyma.05g148800	Down	-1.4826	0.00048535	SEP3 (SEPALLATA 3) homolog	Flower development and meristem identity
Glyma.10g240900	Down	-1.4335	9.57e-07	SEP3 (SEPALLATA 3) homolog	Flower development and meristem identity
Glyma.08g105500	Down	-1.6007	2.12e-05	SEP3 (SEPALLATA 3) homolog	Flower development and meristem identity
Glyma.18g004700	Down	-1.7337	2.38e-09	SEP3 (SEPALLATA 3) homolog	Flower development and meristem identity
Glyma.02g121500	Down	-1.4641	1.04e-05	SEP4 (SEPALLATA 4) homolog	Flower development and meristem identity
Glyma.01G064200	Down	-0.94329	0.00012369	GmAP1b	Flower development and meristem identity
Glyma.08G250800	Down	-1.4348	0.0073369	GmAP1c	Flower development and meristem identity
Glyma.04g027200	Down	-1.3599	0.01087	AP3 (APETALA3) homolog	Flower development and meristem identity
Glyma.08g310100	Down	-1.2151	0.019872	SHP2 (SHATTERPROOF2),AGL5 (Agamous-like MADS-box protein 5) homolog	Flower development and meristem identity
Glyma.18g105800	Down	-1.9792	0.014507	SHP2 (SHATTERPROOF2),AGL5 (Agamous-like MADS-box protein 5) homolog	Flower development and meristem identity
Glyma.06g210600	Up	1.377	0.011588	BRC1 (BRANCHED 1),TCP18 (TCP DOMAIN PROTEIN 18) homolog	Flower development and meristem identity
Glyma.10g071400	Up	2.2552	5.28e-06	TFL1 (TERMINAL FLOWER1) homolog	Flower development and meristem identity

## Sheet: Table S7
Table S7 GmFT1a haplotypes (HT) in soybean varieties differing in maturity groups (MG)
CHROM	Chr18	Chr18	Chr18	Chr18	Chr18	Chr18	Chr18
POS	57654162	57658516	57658587	57658611	57658613	57658614	57658662
REF	G	T	G	G	T	G	G
ALT	A	G	C	C	C	T	A
ANN	A|stop_gained&splice_region_variant|HIGH|Glyma.18G298900|Glyma.18G298900.Wm82.a2.v1|transcript|Glyma.18G298900.1.Wm82.a2.v1|protein_coding|2/4|c.263G>A|p.Trp88*|280/1050|263/531|88/176||	G|missense_variant|MODERATE|Glyma.18G298900|Glyma.18G298900.Wm82.a2.v1|transcript|Glyma.18G298900.1.Wm82.a2.v1|protein_coding|4/4|c.315T>G|p.Ile105Met|332/1050|315/531|105/176||	C|missense_variant|MODERATE|Glyma.18G298900|Glyma.18G298900.Wm82.a2.v1|transcript|Glyma.18G298900.1.Wm82.a2.v1|protein_coding|4/4|c.386G>C|p.Arg129Pro|403/1050|386/531|129/176||	C|missense_variant|MODERATE|Glyma.18G298900|Glyma.18G298900.Wm82.a2.v1|transcript|Glyma.18G298900.1.Wm82.a2.v1|protein_coding|4/4|c.410G>C|p.Gly137Ala|427/1050|410/531|137/176||	C|missense_variant|MODERATE|Glyma.18G298900|Glyma.18G298900.Wm82.a2.v1|transcript|Glyma.18G298900.1.Wm82.a2.v1|protein_coding|4/4|c.412T>C|p.Trp138Arg|429/1050|412/531|138/176||	T|missense_variant|MODERATE|Glyma.18G298900|Glyma.18G298900.Wm82.a2.v1|transcript|Glyma.18G298900.1.Wm82.a2.v1|protein_coding|4/4|c.413G>T|p.Trp138Leu|430/1050|413/531|138/176||	A|missense_variant|MODERATE|Glyma.18G298900|Glyma.18G298900.Wm82.a2.v1|transcript|Glyma.18G298900.1.Wm82.a2.v1|protein_coding|4/4|c.461G>A|p.Gly154Glu|478/1050|461/531|154/176||	Maturity	Haplotype
D95-6271	A/A	T/T	C/C	G/G	T/T	G/G	A/A	VI	HT1
FT-15	A/A	T/T	C/C	G/G	T/T	G/G	A/A	IX	HT1
IL2	A/A	T/T	C/C	G/G	T/T	G/G	A/A	III	HT1
Jindou 39	A/A	T/T	C/C	G/G	T/T	G/G	A/A	IV	HT1
Tiefeng 19	A/A	T/T	C/C	G/G	T/T	G/G	A/A	III	HT1
Agassiz	G/G	G/G	G/G	G/G	T/T	G/G	G/G	00	HT2
Calhoun	G/G	G/G	G/G	G/G	T/T	G/G	G/G	IV	HT2
Chico	G/G	G/G	G/G	G/G	T/T	G/G	G/G	0	HT2
Dawson	G/G	G/G	G/G	G/G	T/T	G/G	G/G	0	HT2
Dongnong 36	G/G	G/G	G/G	G/G	T/T	G/G	G/G	0000	HT2
Dongnong 41	G/G	G/G	G/G	G/G	T/T	G/G	G/G	0000	HT2
Dongnong 41-C	G/G	G/G	G/G	G/G	T/T	G/G	G/G	0000	HT2
Haroson	G/G	G/G	G/G	G/G	T/T	G/G	G/G	I	HT2
Kato	G/G	G/G	G/G	G/G	T/T	G/G	G/G	I	HT2
Linbei 8	G/G	G/G	G/G	G/G	T/T	G/G	G/G	0000	HT2
Mengdou 11	G/G	G/G	G/G	G/G	T/T	G/G	G/G	00	HT2
Mengdou 32	G/G	G/G	G/G	G/G	T/T	G/G	G/G	000	HT2
Nandou 12	G/G	G/G	G/G	G/G	T/T	G/G	G/G	IX	HT2
Norpro	G/G	G/G	G/G	G/G	T/T	G/G	G/G	0	HT2
OAC Vision	G/G	G/G	G/G	G/G	T/T	G/G	G/G	000	HT2
Parker	G/G	G/G	G/G	G/G	T/T	G/G	G/G	I	HT2
R-4	G/G	G/G	G/G	G/G	T/T	G/G	G/G	0000	HT2
Rassvet	G/G	G/G	G/G	G/G	T/T	G/G	G/G	000	HT2
Tongshanbaopihuang	G/G	G/G	G/G	G/G	T/T	G/G	G/G	VII	HT2
UA 4805	G/G	T/T	C/C	G/G	C/C	G/G	A/A	IV	HT3
Benning	G/G	T/T	C/C	G/G	T/T	G/G	A/A	VII	HT4
Desha	G/G	T/T	C/C	G/G	T/T	G/G	A/A	VI	HT4
Guandou 2	G/G	T/T	C/C	G/G	T/T	G/G	A/A	IV	HT4
Holt	G/G	T/T	C/C	G/G	T/T	G/G	A/A	II	HT4
Huangfengwo	G/G	T/T	C/C	G/G	T/T	G/G	A/A	VII	HT4
NE1900	G/G	T/T	C/C	G/G	T/T	G/G	A/A	I	HT4
Olympus	G/G	T/T	C/C	G/G	T/T	G/G	A/A	II	HT4
R01-3474F	G/G	T/T	C/C	G/G	T/T	G/G	A/A	V	HT4
Stonewall	G/G	T/T	C/C	G/G	T/T	G/G	A/A	VII	HT4
Suxiandou 19	G/G	T/T	C/C	G/G	T/T	G/G	A/A	V	HT4
UFV-3	G/G	T/T	C/C	G/G	T/T	G/G	A/A	IX	HT4
OAC	G/G	T/T	C/C	G/G	T/T	G/G	A/A	II	HT4
Wuhuasiyuehuang	G/G	T/T	C/C	G/G	T/T	G/G	A/A	V	HT4
Zheng 92116	G/G	T/T	C/C	G/G	T/T	G/G	A/A	IV	HT4
Santee	G/G	T/T	C/C	G/G	T/T	G/G	G/G	VII	HT5
Aijiaoqing	G/G	T/T	G/G	C/C	T/T	G/G	G/G	VIII	HT6
Beidou 37	G/G	T/T	G/G	C/C	T/T	G/G	G/G	0	HT6
Dongnong 44	G/G	T/T	G/G	C/C	T/T	G/G	G/G	00	HT6
Guixia 3	G/G	T/T	G/G	C/C	T/T	G/G	G/G	IX	HT6
Hefeng 25	G/G	T/T	G/G	C/C	T/T	G/G	G/G	0	HT6
Heihe 27	G/G	T/T	G/G	C/C	T/T	G/G	G/G	00	HT6
Heihe 35	G/G	T/T	G/G	C/C	T/T	G/G	G/G	000	HT6
Huachun 6	G/G	T/T	G/G	C/C	T/T	G/G	G/G	III	HT6
Jiangledaqingdou	G/G	T/T	G/G	C/C	T/T	G/G	G/G	X	HT6
Qiudou 1	G/G	T/T	G/G	C/C	T/T	G/G	G/G	IX	HT6
Suinong 14	G/G	T/T	G/G	C/C	T/T	G/G	G/G	I	HT6
Xiangchundou 24	G/G	T/T	G/G	C/C	T/T	G/G	G/G	II	HT6
Zigongdongdou	G/G	T/T	G/G	C/C	T/T	G/G	G/G	VIII	HT6
Zhongdou 39	G/G	T/T	G/G	C/C	T/T	G/G	G/G	III	HT6
Boggs	G/G	T/T	G/G	G/G	C/C	T/T	G/G	VI	HT7
Canatto	G/G	T/T	G/G	G/G	C/C	T/T	G/G	00	HT7
Granite	G/G	T/T	G/G	G/G	C/C	T/T	G/G	I	HT7
Alamo	G/G	T/T	G/G	G/G	T/T	G/G	G/G	IX	HT8
Athow	G/G	T/T	G/G	G/G	T/T	G/G	G/G	III	HT8
Barnes	G/G	T/T	G/G	G/G	T/T	G/G	G/G	0	HT8
Beidou 16	G/G	T/T	G/G	G/G	T/T	G/G	G/G	000	HT8
Century 84	G/G	T/T	G/G	G/G	T/T	G/G	G/G	II	HT8
CF461	G/G	T/T	G/G	G/G	T/T	G/G	G/G	IV	HT8
CIGRAS-06	G/G	T/T	G/G	G/G	T/T	G/G	G/G	X	HT8
CIGRAS-51	G/G	T/T	G/G	G/G	T/T	G/G	G/G	X	HT8
Daksoy	G/G	T/T	G/G	G/G	T/T	G/G	G/G	00	HT8
Dengke 1	G/G	T/T	G/G	G/G	T/T	G/G	G/G	0	HT8
Diandou 7	G/G	T/T	G/G	G/G	T/T	G/G	G/G	VI	HT8
Dillion	G/G	T/T	G/G	G/G	T/T	G/G	G/G	VI	HT8
Dongnong 4	G/G	T/T	G/G	G/G	T/T	G/G	G/G	0	HT8
Dowling	G/G	T/T	G/G	G/G	T/T	G/G	G/G	VIII	HT8
Fengshou 12	G/G	T/T	G/G	G/G	T/T	G/G	G/G	0	HT8
Flyer	G/G	T/T	G/G	G/G	T/T	G/G	G/G	IV	HT8
G01-PR16	G/G	T/T	G/G	G/G	T/T	G/G	G/G	VI	HT8
Hagood	G/G	T/T	G/G	G/G	T/T	G/G	G/G	VII	HT8
Heihe 18	G/G	T/T	G/G	G/G	T/T	G/G	G/G	00	HT8
Heihe 43	G/G	T/T	G/G	G/G	T/T	G/G	G/G	00	HT8
Heinong 16	G/G	T/T	G/G	G/G	T/T	G/G	G/G	I	HT8
Hengyangbayueqing	G/G	T/T	G/G	G/G	T/T	G/G	G/G	X	HT8
Holladay	G/G	T/T	G/G	G/G	T/T	G/G	G/G	V	HT8
Houzimao	G/G	T/T	G/G	G/G	T/T	G/G	G/G	V	HT8
Huaidou 9	G/G	T/T	G/G	G/G	T/T	G/G	G/G	III	HT8
Hujiao07-2123	G/G	T/T	G/G	G/G	T/T	G/G	G/G	0000	HT8
Hujiao07-2479	G/G	T/T	G/G	G/G	T/T	G/G	G/G	0000	HT8
I.C. 192	G/G	T/T	G/G	G/G	T/T	G/G	G/G	IX	HT8
IAC-8	G/G	T/T	G/G	G/G	T/T	G/G	G/G	IX	HT8
IL1	G/G	T/T	G/G	G/G	T/T	G/G	G/G	II	HT8
Jiangmodou 1	G/G	T/T	G/G	G/G	T/T	G/G	G/G	000	HT8
Jilin 20	G/G	T/T	G/G	G/G	T/T	G/G	G/G	I	HT8
Jug 30	G/G	T/T	G/G	G/G	T/T	G/G	G/G	000	HT8
Jupiter	G/G	T/T	G/G	G/G	T/T	G/G	G/G	IX	HT8
KS3494	G/G	T/T	G/G	G/G	T/T	G/G	G/G	III	HT8
Lanxidaqingdou	G/G	T/T	G/G	G/G	T/T	G/G	G/G	IX	HT8
LN89-5699	G/G	T/T	G/G	G/G	T/T	G/G	G/G	III	HT8
LN92-7369	G/G	T/T	G/G	G/G	T/T	G/G	G/G	II	HT8
Maple Presto	G/G	T/T	G/G	G/G	T/T	G/G	G/G	000	HT8
Maple Ridge	G/G	T/T	G/G	G/G	T/T	G/G	G/G	00	HT8
McCall	G/G	T/T	G/G	G/G	T/T	G/G	G/G	00	HT8
Motte	G/G	T/T	G/G	G/G	T/T	G/G	G/G	VIII	HT8
Musen	G/G	T/T	G/G	G/G	T/T	G/G	G/G	VI	HT8
Nandou 17	G/G	T/T	G/G	G/G	T/T	G/G	G/G	X	HT8
Nannong 493/1	G/G	T/T	G/G	G/G	T/T	G/G	G/G	VI	HT8
Nanxiadou 25	G/G	T/T	G/G	G/G	T/T	G/G	G/G	VIII	HT8
Nathan	G/G	T/T	G/G	G/G	T/T	G/G	G/G	V	HT8
NC-Roy	G/G	T/T	G/G	G/G	T/T	G/G	G/G	VI	HT8
Omaha	G/G	T/T	G/G	G/G	T/T	G/G	G/G	IV	HT8
Paula	G/G	T/T	G/G	G/G	T/T	G/G	G/G	0000	HT8
Pinguohuangdou	G/G	T/T	G/G	G/G	T/T	G/G	G/G	VIII	HT8
Prichard	G/G	T/T	G/G	G/G	T/T	G/G	G/G	VIII	HT8
R2	G/G	T/T	G/G	G/G	T/T	G/G	G/G	000	HT8
Shangdou 14	G/G	T/T	G/G	G/G	T/T	G/G	G/G	V	HT8
Shangraodaqingsi	G/G	T/T	G/G	G/G	T/T	G/G	G/G	IX	HT8
Shanning 16	G/G	T/T	G/G	G/G	T/T	G/G	G/G	IV	HT8
Taixingheidou	G/G	T/T	G/G	G/G	T/T	G/G	G/G	I	HT8
Tiefeng 31	G/G	T/T	G/G	G/G	T/T	G/G	G/G	III	HT8
Tiefeng 33	G/G	T/T	G/G	G/G	T/T	G/G	G/G	II	HT8
TN04-5321	G/G	T/T	G/G	G/G	T/T	G/G	G/G	V	HT8
TN4-94	G/G	T/T	G/G	G/G	T/T	G/G	G/G	IV	HT8
Traill	G/G	T/T	G/G	G/G	T/T	G/G	G/G	0	HT8
Williams 82	G/G	T/T	G/G	G/G	T/T	G/G	G/G	III	HT8
Xudou 9	G/G	T/T	G/G	G/G	T/T	G/G	G/G	III	HT8
Yongchengzihuadou	G/G	T/T	G/G	G/G	T/T	G/G	G/G	II	HT8
Zane	G/G	T/T	G/G	G/G	T/T	G/G	G/G	III	HT8
Zhonghuang 13	G/G	T/T	G/G	G/G	T/T	G/G	G/G	III	HT8
Zhonghuang 30	G/G	T/T	G/G	G/G	T/T	G/G	G/G	III	HT8
